# Supplementary material for: Hyperoxygenation revitalizes Alzheimer’s disease pathology through the upregulation of neurotrophic factors
Source: Aging Cell. 2019 Feb 11;18(2):e12888. doi: 10.1111/acel.12888 (PMC6413661; doi:10.1111/acel.12888)
Supplement: Supplementary file 7 [file ACEL-18-e12888-s007.xlsx]

## Sheet: Main Fig.
Supplemental Table 1: Statistical analyses
Hyperoxygenation revitalizes AD pathology through increase of neurotrophic factors
Juli Choi, Hye-Jin Kwon, Jung-Eun Lee, Yunjin Lee, Ju-Young Seoh and Pyung-Lim Han
Main figures
Figures	Groups and sample numbers (n)/ repeat numbers in qPCR, Western blot, ChIP	Test methods	Variable factors/ Genes	Main factors	F and p Values	p values in comparision groups
						Groups in comparision	Groups compared in post-hoc test	p value
Fig. 1a	CON+veh (4), CON+PFD (6-12), Aβ+veh (4), Aβ+PFD (4),	Two-way ANOVA, Bonferroni post-hoc test	tBdnf	Aβ	F (1, 14) = 106.7, p < 0.0001	CON+veh vs. CON+PFD vs. Aβ+veh vs. Aβ+PFD	CON+veh vs CON+PFD	p = 0.0018
							CON+veh vs Aβ+veh	p < 0.0001
				PFD	F (1, 14) = 55.91, p < 0.0001		CON+veh vs Aβ+PFD	p < 0.0001
							CON+PFD vs Aβ+veh	p < 0.0001
				Aβ X PFD	F (1, 14) = 1.082, p = 0.3159		CON+PFD vs Aβ+PFD	p < 0.0001
							Aβ+veh vs Aβ+PFD	p = 0.0003
			Bdnf1	Aβ	F (1, 12) = 46.21, p < 0.0001	CON+veh vs. CON+PFD vs. Aβ+veh vs. Aβ+PFD	CON+veh vs CON+PFD	p = 0.0876
							CON+veh vs Aβ+veh	p = 0.0061
				PFD	F (1, 12) = 11.10, p = 0.0060		CON+veh vs Aβ+PFD	p = 0.1833
							CON+PFD vs Aβ+veh	p < 0.0001
				Aβ X PFD	F (1, 12) = 0.4889, p = 0.4978		CON+PFD vs Aβ+PFD	p = 0.0011
							Aβ+veh vs Aβ+PFD	p = 0.5238
			Bdnf4	Aβ	F (1, 15) = 13.74, p = 0.0021	CON+veh vs. CON+PFD vs. Aβ+veh vs. Aβ+PFD	CON+veh vs CON+PFD	p = 0.0016
							CON+veh vs Aβ+veh	p = 0.3198
				PFD	F (1, 15) = 32.58, p < 0.0001		CON+veh vs Aβ+PFD	ns
							CON+PFD vs Aβ+veh	p < 0.0001
				Aβ X PFD	F (1, 15) = 0.3221, p = 0.5787		CON+PFD vs Aβ+PFD	p = 0.0342
							Aβ+veh vs Aβ+PFD	p = 0.0221
			Nt3	Aβ	F (1, 14) = 67.73, p < 0.0001	CON+veh vs. CON+PFD vs. Aβ+veh vs. Aβ+PFD	CON+veh vs CON+PFD	p = 0.0005
							CON+veh vs Aβ+veh	p = 0.0007
				PFD	F (1, 14) = 49.07, p < 0.0001		CON+veh vs Aβ+PFD	ns
							CON+PFD vs Aβ+veh	p < 0.0001
				Aβ X PFD	F (1, 14) = 0.1471, p = 0.7071		CON+PFD vs Aβ+PFD	p = 0.0001
							Aβ+veh vs Aβ+PFD	p = 0.0031
			Nt4/5	Aβ	F (1, 15) = 78.55, p < 0.0001	CON+veh vs. CON+PFD vs. Aβ+veh vs. Aβ+PFD	CON+veh vs CON+PFD	p < 0.0001
							CON+veh vs Aβ+veh	p = 0.0250
				PFD	F (1, 15) = 23.01, p = 0.0002		CON+veh vs Aβ+PFD	p = 0.0955
							CON+PFD vs Aβ+veh	p < 0.0001
				Aβ X PFD	F (1, 15) = 14.54, p = 0.0017		CON+PFD vs Aβ+PFD	p < 0.0001
							Aβ+veh vs Aβ+PFD	ns
			Trkb	Aβ	F (1, 20) = 1.891, p = 0.1843	CON+veh vs. CON+PFD vs. Aβ+veh vs. Aβ+PFD	CON+veh vs CON+PFD	ns
							CON+veh vs Aβ+veh	p = 0.4451
				PFD	F (1, 20) = 10.74, p = 0.0038		CON+veh vs Aβ+PFD	ns
							CON+PFD vs Aβ+veh	p = 0.0090
				Aβ X PFD	F (1, 20) = 2.383, p = 0.1384		CON+PFD vs Aβ+PFD	ns
							Aβ+veh vs Aβ+PFD	p = 0.0330
Fig. 1b	CON (6), 4-7 repeats HO2 1d (6), 4-7 repeats HO2 7d (7), 4-7 repeats HO2 14d (7), 4-7 repeats	One-way ANOVA, Newman-Keuls post-hoc test	tBdnf	Treatment	F (3, 26) = 15.46, p < 0.0001	CON vs. HO2 1d vs. HO2 7d vs. HO2 14d	CON vs HO2 1d	ns
							CON vs HO2 1d	ns
							CON vs HO2 1d	p < 0.0001
							HO2 1d vs HO2 1d	ns
							HO2 1d vs HO2 14d	p < 0.0001
							HO2 7d vs HO2 14d	p < 0.001
			Bdnf1	Treatment	F (3, 18) = 2.033, p = 0.1467	CON vs. HO2 1d vs. HO2 7d vs. HO2 14d	CON vs HO2 1d	ns
							CON vs HO2 1d	ns
							CON vs HO2 1d	ns
							HO2 1d vs HO2 1d	ns
							HO2 1d vs HO2 14d	ns
							HO2 7d vs HO2 14d	ns
			Bdnf4	Treatment	F (3, 26) = 2.696, p = 0.0666	CON vs. HO2 1d vs. HO2 7d vs. HO2 14d	CON vs HO2 1d	ns
							CON vs HO2 1d	ns
							CON vs HO2 1d	p < 0.05
							HO2 1d vs HO2 1d	ns
							HO2 1d vs HO2 14d	ns
							HO2 7d vs HO2 14d	ns
			Nt3	Treatment	F (3, 18) = 20.38, p < 0.0001	CON vs. HO2 1d vs. HO2 7d vs. HO2 14d	CON vs HO2 1d	ns
							CON vs HO2 1d	p < 0.001
							CON vs HO2 1d	p < 0.0001
							HO2 1d vs HO2 1d	p < 0.01
							HO2 1d vs HO2 14d	p < 0.001
							HO2 7d vs HO2 14d	ns
			Nt4/5	Treatment	F (3, 12) = 25.83, p < 0.0001	CON vs. HO2 1d vs. HO2 7d vs. HO2 14d	CON vs HO2 1d	ns
							CON vs HO2 1d	p < 0.01
							CON vs HO2 1d	p < 0.0001
							HO2 1d vs HO2 1d	p < 0.01
							HO2 1d vs HO2 14d	p < 0.0001
							HO2 7d vs HO2 14d	p < 0.01
			Trkb	Treatment	F (3, 14) = 2.724, p = 0.0839	CON vs. HO2 1d vs. HO2 7d vs. HO2 14d	CON vs HO2 1d	ns
							CON vs HO2 1d	ns
							CON vs HO2 1d	ns
							HO2 1d vs HO2 1d	ns
							HO2 1d vs HO2 14d	ns
							HO2 7d vs HO2 14d	ns
Fig. 1d	WT-CON (8), 4-6 repeats WT-HO2 (8), 4-6 repeats Tg-CON (9), 4-6 repeats Tg-HO2 (8), 4-6 repeats	Two-way ANOVA, Bonferroni post-hoc test	tBdnf	Genotype	F (1, 25) = 2.88, p = 0.1020	WT-CON vs. WT-HO2 vs. Tg-CON vs. Tg-HO2	WT-CON vs WT-HO2	ns
							WT-CON vs Tg-CON	ns
				HO2	F (1, 25) = 13.96, p = 0.0010		WT-CON vs Tg-HO2	ns
							WT-HO2 vs Tg-CON	p = 0.0080
				Genotype X HO2	F (1, 25) = 2.66, p = 0.1152		WT-HO2 vs Tg-HO2	ns
							Tg-CON vs Tg-HO2	p = 0.0089
			Bdnf1	Genotype	F (1, 12) = 25.87, p = 0.0003	WT-CON vs. WT-HO2 vs. Tg-CON vs. Tg-HO2	WT-CON vs WT-HO2	ns
							WT-CON vs Tg-CON	p = 0.0019
				HO2	F (3, 12) = 23.04, p = 0.0004		WT-CON vs Tg-HO2	ns
							WT-HO2 vs Tg-CON	p < 0.001
				Genotype X HO2	F (1, 12) = 3.89, p = 0.0722		WT-HO2 vs Tg-HO2	ns
							Tg-CON vs Tg-HO2	p = 0.0027
			Bdnf4	Genotype	F (1, 20) = 40.33, p < 0.0001	WT-CON vs. WT-HO2 vs. Tg-CON vs. Tg-HO2	WT-CON vs WT-HO2	ns
							WT-CON vs Tg-CON	p < 0.001
				HO2	F (1, 20) = 18.89, p = 0.0003		WT-CON vs Tg-HO2	ns
							WT-HO2 vs Tg-CON	p < 0.001
				Genotype X HO2	F (1, 20) = 9.77, p = 0.0053		WT-HO2 vs Tg-HO2	ns
							Tg-CON vs Tg-HO2	p = 0.0002
			Nt3	Genotype	F (1, 20) = 10.43, p = 0.0042	WT-CON vs. WT-HO2 vs. Tg-CON vs. Tg-HO2	WT-CON vs WT-HO2	ns
							WT-CON vs Tg-CON	p = 0.0030
				HO2	F (1, 20) = 4.7, p = 0.0424		WT-CON vs Tg-HO2	ns
							WT-HO2 vs Tg-CON	p = 0.0065
				Genotype X HO2	F (1, 20) = 6.92, p = 0.0161		WT-HO2 vs Tg-HO2	ns
							Tg-CON vs Tg-HO2	p = 0.0173
			Nt4/5	Genotype	F (1, 19) = 0.97, p = 0.3365	WT-CON vs. WT-HO2 vs. Tg-CON vs. Tg-HO2	WT-CON vs WT-HO2	ns
							WT-CON vs Tg-CON	p = 0.0026
				HO2	F (1, 19) = 15.97, p = 0.0008		WT-CON vs Tg-HO2	ns
							WT-HO2 vs Tg-CON	p = 0.0164
				Genotype X HO2	F (1, 19) = 23.82, p = 0.0001		WT-HO2 vs Tg-HO2	ns
							Tg-CON vs Tg-HO2	p < 0.0001
			Trkb	Genotype	F (1, 20) = 0.99, p = 0.3313	WT-CON vs. WT-HO2 vs. Tg-CON vs. Tg-HO2	WT-CON vs WT-HO2	ns
							WT-CON vs Tg-CON	ns
				HO2	F (1, 20) = 5.44, p = 0.0302		WT-CON vs Tg-HO2	ns
							WT-HO2 vs Tg-CON	ns
				Genotype X HO2	F (1, 20) = 0.80, p = 0.3828		WT-HO2 vs Tg-HO2	ns
							Tg-CON vs Tg-HO2	ns
Fig. 1f	WT-CON (6), 6-11 repeats WT-HO2 (7), 6-11 repeats Tg-CON (7), 6-11 repeats Tg-HO2 (8), 6-11 repeats	Two-way ANOVA, Bonferroni post-hoc test	proBDNF	Genotype	F (1, 27) = 20.13, p = 0.0001	WT-CON vs. WT-HO2 vs. Tg-CON vs. Tg-HO2	WT-CON vs WT-HO2	p = 0.0125
							WT-CON vs Tg-CON	p = 0.0170
				HO2	F (1, 27) = 24.76, p < 0.0001		WT-CON vs Tg-HO2	ns
							WT-HO2 vs Tg-CON	p < 0.0001
				Genotype X HO2	F (1, 27) = 0.01, p = 0.9398		WT-HO2 vs Tg-HO2	p = 0.0293
							Tg-CON vs Tg-HO2	p = 0.0069
Fig. 1g	WT-CON (6), 5-11 repeats WT-HO2 (7), 6-11 repeats Tg-CON (7), 6-11 repeats Tg-HO2 (8), 6-11 repeats	Two-way ANOVA, Bonferroni post-hoc test	TrkB	Genotype	F (1, 29) = 2.996, p = 0.0941	WT-CON vs. WT-HO2 vs. Tg-CON vs. Tg-HO2	WT-CON vs WT-HO2	p = 0.0006
							WT-CON vs Tg-CON	ns
				HO2	F (1, 29) = 29.73, p < 0.0001		WT-CON vs Tg-HO2	p = 0.0737
							WT-HO2 vs Tg-CON	p = 0.0001
				Genotype X HO2	F (1, 29) = 0.7522, p = 0.3929		WT-HO2 vs Tg-HO2	p = 0.4826
							Tg-CON vs Tg-HO2	p = 0.0201
			pAkt/Akt	Genotype	F (1, 20) = 234.98, p < 0.0001	WT-CON vs. WT-HO2 vs. Tg-CON vs. Tg-HO2	WT-CON vs WT-HO2	ns
							WT-CON vs Tg-CON	p < 0.0001
				HO2	F (1, 20) = 23.47, p < 0.0001		WT-CON vs Tg-HO2	p < 0.0001
							WT-HO2 vs Tg-CON	p < 0.0001
				Genotype X HO2	F (1, 20) = 20.11, p = 0.0002		WT-HO2 vs Tg-HO2	p < 0.0001
							Tg-CON vs Tg-HO2	p < 0.0001
			pERK1/2 /ERK1/2	Genotype	F (1, 32) = 6.39, p = 0.0166	WT-CON vs. WT-HO2 vs. Tg-CON vs. Tg-HO2	WT-CON vs WT-HO2	ns
							WT-CON vs Tg-CON	p = 0.0019
				HO2	F (1, 32) = 9.97, p = 0.0035		WT-CON vs Tg-HO2	ns
							WT-HO2 vs Tg-CON	p = 0.0020
				Genotype X HO2	F (1, 32) = 10.15, p = 0.0032		WT-HO2 vs Tg-HO2	ns
							Tg-CON vs Tg-HO2	p = 0.0005
			pCaMKII/ CaMKII	Genotype	F (1, 40) = 15.65, p = 0.0003	WT-CON vs. WT-HO2 vs. Tg-CON vs. Tg-HO2	WT-CON vs WT-HO2	p = 0.6563
							WT-CON vs Tg-CON	p = 0.0002
				HO2	F (1, 40) = 0.07397, p = 0.7870		WT-CON vs Tg-HO2	p = 0.0771
							WT-HO2 vs Tg-CON	p = 0.0286
				Genotype X HO2	F (1, 40) = 6.696, p = 0.0134		WT-HO2 vs Tg-HO2	ns
							Tg-CON vs Tg-HO2	p = 0.2994
Fig. 2c	Tg-CON (5), Tg-HO2 (6)	Student t-test	Plaque #	Treatment		Tg-CON vs. Tg-HO2		p = 0.0640
Fig. 2d	Tg-CON (5), Tg-HO2 (6)	Student t-test	Plaque area	Treatment		Tg-CON vs. Tg-HO2		p = 0.0056
Fig. 2e	Tg-CON (5), Tg-HO2 (6)	Student t-test	Plaque #	Treatment		Tg-CON vs. Tg-HO2		p = 0.0244
Fig. 2f	Tg-CON (5), Tg-HO2 (9)	Student t-test	Plaque area	Treatment		Tg-CON vs. Tg-HO2		p = 0.0014
Fig. 2h	Tg-CON (6), 5 repeats Tg-HO2 (9), 7 repeats	Student t-test	2C8	Treatment		Tg-CON vs. Tg-HO2		p = 0.0298
			6E10	Treatment		Tg-CON vs. Tg-HO2		p = 0.0127
Fig. 2i	♂ Tg-CON (5), 8 repeats ♂ Tg-HO2 (7), 8 repeats ♀ Tg-CON (4), 6 repeats ♀ Tg-HO2 (5), 6 repeats	Student t-test	Soluble Aß40 of Pifi f cx (♂)	Treatment		Tg-CON vs. Tg-HO2		p = 0.0012
			Soluble Aß40 of Pifi f cx (♀)	Treatment		Tg-CON vs. Tg-HO2		p = 0.0010
	♂ Tg-CON (5), 6 repeats ♂ Tg-HO2 (6), 6 repeats ♀ Tg-CON (4), 8 repeats ♀ Tg-HO2 (5), 8 repeats		Soluble Aß40 of HP (♂)	Treatment		Tg-CON vs. Tg-HO2		p = 0.0080
			Soluble Aß40 of HP (♀)	Treatment		Tg-CON vs. Tg-HO2		p = 0.0006
Fig. 2j	♂ Tg-CON (5), 10 repeats ♂ Tg-HO2 (7), 10 repeats ♀ Tg-CON (4), 8 repeats ♀ Tg-HO2 (5), 8 repeats	Student t-test	Soluble Aß42 of Pifi f cx (♂)	Treatment		Tg-CON vs. Tg-HO2		p = 0.0001
			Soluble Aß42 of Pifi f cx (♀)	Treatment		Tg-CON vs. Tg-HO2		p = 0.0002
	♂ Tg-CON (5), 8 repeats ♂ Tg-HO2 (6), 8 repeats ♀ Tg-CON (4), 6 repeats ♀ Tg-HO2 (5), 6 repeats		Soluble Aß42 of HP (♂)	Treatment		Tg-CON vs. Tg-HO2		p < 0.0001
			Soluble Aß42 of HP (♀)	Treatment		Tg-CON vs. Tg-HO2		p = 0.0001
Fig. 2k	♂ Tg-CON (5), 8 repeats ♂ Tg-HO2 (7), 8 repeats ♀ Tg-CON (4), 8 repeats ♀ Tg-HO2 (5), 8 repeats	Student t-test	Insoluble Aß40 of Pifi f cx (♂)	Treatment		Tg-CON vs. Tg-HO2		p < 0.0001
			Insoluble Aß40 of Pifi f cx (♀)	Treatment		Tg-CON vs. Tg-HO2		p = 0.0240
	♂ Tg-CON (5), 15 repeats ♂ Tg-HO2 (6), 15 repeats ♀ Tg-CON (4), 6 repeats ♀ Tg-HO2 (5), 6 repeats		Insoluble Aß40 of HP (♂)	Treatment		Tg-CON vs. Tg-HO2		p < 0.0001
			Insoluble Aß40 of HP (♀)	Treatment		Tg-CON vs. Tg-HO2		p = 0.0017
Fig. 2l	♂ Tg-CON (5), 12 repeats ♂ Tg-HO2 (7), 12 repeats ♀ Tg-CON (4), 12 repeats ♀ Tg-HO2 (5), 12 repeats	Student t-test	Insoluble Aß42 of Pifi f cx (♂)	Treatment		Tg-CON vs. Tg-HO2		p < 0.0001
			Insoluble Aß42 of Pifi f cx (♀)	Treatment		Tg-CON vs. Tg-HO2		p < 0.0001
	♂ Tg-CON (5), 15 repeats ♂ Tg-HO2 (6), 15 repeats ♀ Tg-CON (4), 6 repeats ♀ Tg-HO2 (5), 6 repeats		Insoluble Aß42 of HP (♂)	Treatment		Tg-CON vs. Tg-HO2		p < 0.0001
			Insoluble Aß42 of HP (♀)	Treatment		Tg-CON vs. Tg-HO2		p = 0.0239
Fig. 3b	WT-CON (8), 6 repeats WT-HO2 (8), 6 repeats Tg-CON (9), 6 repeats Tg-HO2 (8), 6 repeats	Two-way ANOVA, Bonferroni post-hoc test	Cbp	Genotype	F (1, 20) = 0.3575, p = 0.5566	WT-CON vs. WT-HO2 vs. Tg-CON vs. Tg-HO2	WT-CON vs WT-HO2	ns
							WT-CON vs Tg-CON	ns
				HO2	F (1, 20) = 3.479, p = 0.0769		WT-CON vs Tg-HO2	p = 0.5816
							WT-HO2 vs Tg-CON	ns
				Genotype X HO2	F (1, 20) = 4.359, p = 0.0498		WT-HO2 vs Tg-HO2	p = 0.4325
							Tg-CON vs Tg-HO2	p = 0.0671
			p300	Genotype	F (1, 20) = 2.244, p = 0.1497	WT-CON vs. WT-HO2 vs. Tg-CON vs. Tg-HO2	WT-CON vs WT-HO2	ns
							WT-CON vs Tg-CON	p = 0.7158
				HO2	F (1, 20) = 6.298, p = 0.0208		WT-CON vs Tg-HO2	ns
							WT-HO2 vs Tg-CON	p = 0.0616
				Genotype X HO2	F (1, 20) = 0.6456, p = 0.4311		WT-HO2 vs Tg-HO2	ns
							Tg-CON vs Tg-HO2	p = 0.1776
			Creb1	Genotype	F (1, 20) = 0.4962, p = 0.4893	WT-CON vs. WT-HO2 vs. Tg-CON vs. Tg-HO2	WT-CON vs WT-HO2	p < 0.001
							WT-CON vs Tg-CON	ns
				HO2	F (1, 20) = 0.7004, p = 0.4125		WT-CON vs Tg-HO2	p = 0.0064
							WT-HO2 vs Tg-CON	p < 0.001
				Genotype X HO2	F (1, 20) = 0.02601, p = 0.8735		WT-HO2 vs Tg-HO2	ns
							Tg-CON vs Tg-HO2	p < 0.001
Fig. 3c	WT-CON (8), 4-6 repeats WT-HO2 (8), 4-6 repeats Tg-CON (9), 4-6 repeats Tg-HO2 (8), 4-6 repeats	Two-way ANOVA, Bonferroni post-hoc test	Hdac1	Genotype	F (1, 18) = 34.42, p < 0.0001	WT-CON vs. WT-HO2 vs. Tg-CON vs. Tg-HO2	WT-CON vs WT-HO2	p = 0.9046
							WT-CON vs Tg-CON	p = 0.0325
				HO2	F (1, 18) = 0.3410, p = 0.5665		WT-CON vs Tg-HO2	p = 0.0055
							WT-HO2 vs Tg-CON	p = 0.0024
				Genotype X HO2	F (1, 18) = 2.733, p = 0.1156		WT-HO2 vs Tg-HO2	p = 0.0005
							Tg-CON vs Tg-HO2	ns
			Hdac2	Genotype	F (1, 18) = 1.216, p = 0.2847	WT-CON vs. WT-HO2 vs. Tg-CON vs. Tg-HO2	WT-CON vs WT-HO2	ns
							WT-CON vs Tg-CON	p = 0.2481
				HO2	F (1, 18) = 5.603, p = 0.0293		WT-CON vs Tg-HO2	ns
							WT-HO2 vs Tg-CON	p = 0.1908
				Genotype X HO2	F (3, 18) = 4.720, p = 0.0434		WT-HO2 vs Tg-HO2	ns
							Tg-CON vs Tg-HO2	p = 0.0418
			Hdac3	Genotype	F (1, 20) = 0.9760, p = 0.3350	WT-CON vs. WT-HO2 vs. Tg-CON vs. Tg-HO2	WT-CON vs WT-HO2	ns
							WT-CON vs Tg-CON	ns
				HO2	F (3, 20) = 0.4664, p = 0.5025		WT-CON vs Tg-HO2	ns
							WT-HO2 vs Tg-CON	ns
				Genotype X HO2	F (1, 20) = 0.04910, p = 0.8269		WT-HO2 vs Tg-HO2	ns
							Tg-CON vs Tg-HO2	ns
			Hdac4	Genotype	F (1, 12) = 1.441, p = 0.2532	WT-CON vs. WT-HO2 vs. Tg-CON vs. Tg-HO2	WT-CON vs WT-HO2	ns
							WT-CON vs Tg-CON	ns
				HO2	F (1, 12) = 3.761, p = 0.0763		WT-CON vs Tg-HO2	p = 0.2789
							WT-HO2 vs Tg-CON	ns
				Genotype X HO2	F (1, 12) = 0.01833, p = 0.8945		WT-HO2 vs Tg-HO2	ns
							Tg-CON vs Tg-HO2	ns
			Hdac5	Genotype	F (1, 20) = 1.622, p = 0.2174	WT-CON vs. WT-HO2 vs. Tg-CON vs. Tg-HO2	WT-CON vs WT-HO2	ns
							WT-CON vs Tg-CON	ns
				HO2	F (1, 20) = 0.6638, p = 0.7993		WT-CON vs Tg-HO2	ns
							WT-HO2 vs Tg-CON	ns
				Genotype X HO2	F (1, 20) = 2.404, p = 0.1367		WT-HO2 vs Tg-HO2	p = 0.3578
							Tg-CON vs Tg-HO2	ns
			Sirt1	Genotype	F (1, 19) = 1.421, p = 0.2480	WT-CON vs. WT-HO2 vs. Tg-CON vs. Tg-HO2	WT-CON vs WT-HO2	ns
							WT-CON vs Tg-CON	ns
				HO2	F (1, 19) = 0.1219, p = 0.7308		WT-CON vs Tg-HO2	ns
							WT-HO2 vs Tg-CON	ns
				Genotype X HO2	F (1, 20) = 0.5666, p = 0.4608		WT-HO2 vs Tg-HO2	ns
							Tg-CON vs Tg-HO2	ns
Fig. 3d	WT-CON (8), 3-9 repeats WT-HO2 (8), 3-9 repeats Tg-CON (9), 3-9 repeats Tg-HO2 (8), 3-9 repeats	Two-way ANOVA, Bonferroni post-hoc test	Rest	Genotype	F (1, 15) = 4.290, p = 0.0560	WT-CON vs. WT-HO2 vs. Tg-CON vs. Tg-HO2	WT-CON vs WT-HO2	ns
							WT-CON vs Tg-CON	ns
				HO2	F (1, 15) = 12.76, p = 0.0028		WT-CON vs Tg-HO2	p = 0.0060
							WT-HO2 vs Tg-CON	ns
				Genotype X HO2	F (1, 15) = 9.150, p = 0.0085		WT-HO2 vs Tg-HO2	p = 0.018
							Tg-CON vs Tg-HO2	p = 0.0035
			Mecp2	Genotype	F (1, 32) = 3.826, p = 0.0592	WT-CON vs. WT-HO2 vs. Tg-CON vs. Tg-HO2	WT-CON vs WT-HO2	p = 0.0520
							WT-CON vs Tg-CON	p = 0.4999
				HO2	F (1, 32) = 16.33, p = 0.0003		WT-CON vs Tg-HO2	p = 0.6980
							WT-HO2 vs Tg-CON	p = 0.0026
				Genotype X HO2	F (1, 32) = 0.5435, p = 0.4663		WT-HO2 vs Tg-HO2	ns
							Tg-CON vs Tg-HO2	p = 0.0344
Fig. 3f	WT-CON (6), 3-6 repeats WT-HO2 (7), 3-6 repeats Tg-CON (7), 4-7 repeats Tg-HO2 (8), 4-7 repeats	Two-way ANOVA, Bonferroni post-hoc test	REST	Genotype	F (1, 18) = 9.179, p = 0.0072	WT-CON vs. WT-HO2 vs. Tg-CON vs. Tg-HO2	WT-CON vs WT-HO2	ns
							WT-CON vs Tg-CON	p = 0.0638
				HO2	F (1, 18) = 6.316, p = 0.0217		WT-CON vs Tg-HO2	ns
							WT-HO2 vs Tg-CON	p = 0.0060
				Genotype X HO2	F (1, 18) = 1.002, p = 0.3302		WT-HO2 vs Tg-HO2	ns
							Tg-CON vs Tg-HO2	p = 0.1718
			Mecp2	Genotype	F (1, 24) = 9.197, p = 0.0057	WT-CON vs. WT-HO2 vs. Tg-CON vs. Tg-HO2	WT-CON vs WT-HO2	p = 0.0004
							WT-CON vs Tg-CON	p = 0.0633
				HO2	F (1, 24) = 61.87, p < 0.0001		WT-CON vs Tg-HO2	p = 0.0064
							WT-HO2 vs Tg-CON	p < 0.0001
				Genotype X HO2	F (1, 24) = 0.4853, p = 0.4927		WT-HO2 vs Tg-HO2	p = 0.7666
							Tg-CON vs Tg-HO2	p < 0.0001
			HDAC2	Genotype	F (1, 15) = 15.90, p = 0.0012	WT-CON vs. WT-HO2 vs. Tg-CON vs. Tg-HO2	WT-CON vs WT-HO2	p = 0.5550
							WT-CON vs Tg-CON	p = 0.0822
				HO2	F (1, 15) = 5.323, p = 0.0357		WT-CON vs Tg-HO2	ns
							WT-HO2 vs Tg-CON	p = 0.0021
				Genotype X HO2	F (1, 15) = 0.02509, p = 0.8763		WT-HO2 vs Tg-HO2	p = 0.0731
							Tg-CON vs Tg-HO2	p = 0.9629
			pCREB/CREB	Genotype	F (1, 11) = 27.28, p = 0.0003	WT-CON vs. WT-HO2 vs. Tg-CON vs. Tg-HO2	WT-CON vs WT-HO2	p = 0.7817
							WT-CON vs Tg-CON	p = 0.0039
				HO2	F (1, 11) = 11.57, p = 0.0059		WT-CON vs Tg-HO2	ns
							WT-HO2 vs Tg-CON	p = 0.0002
				Genotype X HO2	F (1, 11) = 0.8650, p = 0.3723		WT-HO2 vs Tg-HO2	p = 0.0966
							Tg-CON vs Tg-HO2	p = 0.0418
Fig. 3g	Aß 0 (4), Aß 1 (4), Aß 10 (5), Aß 25 (4), Aß 25 + PFD (4)	One-way ANOVA, Newman-Keuls	Mecp2	Treatment	F (3, 17) = 7.403, p = 0.0022	Aß 0 μM vs. Aß 1 μM vs. Aß 10 μM vs. Aß 25 μM	Aß 0 vs Aß 1	ns
							Aß 0 vs Aß 10	p < 0.05
							Aß 0 vs Aß 25	p < 0.05
							Aß 1 vs Aß 10	p < 0.01
							Aß 1 vs Aß 25	p < 0.01
							Aß 10 vs Aß 25	ns
			Mecp2	Treatment	F (2, 9) = 6.277, p = 0.0196	Aß 0 μM vs. Aß 25 μM vs. Aß 25 μM+PFD	Aß 0 vs Aß 25	ns
							Aß 0 vs Aß 25 + PFD	ns
							Aß 25 vs Aß 25 + PFD	p < 0.05
Fig. 4b	WT-CON (8), 3-7 repeats WT-HO2 (8), 3-7 repeats Tg-CON (8), 3-7 repeats Tg-HO2 (8), 3-8 repeats	Two-way ANOVA, Bonferroni post-hoc test	Bdnf1	Genotype	F (1, 12) = 1.387, p = 0.2617	WT-CON vs. WT-HO2 vs. Tg-CON vs. Tg-HO2	WT-CON vs WT-HO2	ns
							WT-CON vs Tg-CON	ns
				HO2	F (1, 12) = 0.3653, p = 0.5568		WT-CON vs Tg-HO2	ns
							WT-HO2 vs Tg-CON	ns
				Genotype X HO2	F (1, 12) = 0.0772, p = 0.7859		WT-HO2 vs Tg-HO2	ns
							Tg-CON vs Tg-HO2	ns
			Bdnf3	Genotype	F (1, 8) = 0.01328, p = 0.9111	WT-CON vs. WT-HO2 vs. Tg-CON vs. Tg-HO2	WT-CON vs WT-HO2	ns
							WT-CON vs Tg-CON	ns
				HO2	F (1, 8) = 0.8906, p = 0.0175		WT-CON vs Tg-HO2	p = 0.4620
							WT-HO2 vs Tg-CON	p = 0.3585
				Genotype X HO2	F (1, 8) = 2.138, p = 0.1818		WT-HO2 vs Tg-HO2	ns
							Tg-CON vs Tg-HO2	p = 0.0823
			Bdnf4	Genotype	F (1, 18) = 9.433, p = 0.0066	WT-CON vs. WT-HO2 vs. Tg-CON vs. Tg-HO2	WT-CON vs WT-HO2	p < 0.001
							WT-CON vs Tg-CON	ns
				HO2	F (1, 18) = 68.22, p < 0.0001		WT-CON vs Tg-HO2	p = 0.0064
							WT-HO2 vs Tg-CON	p < 0.001
				Genotype X HO2	F (1, 18) = 0.2615, p = 0.06153		WT-HO2 vs Tg-HO2	ns
							Tg-CON vs Tg-HO2	p < 0.001
			Nt3	Genotype	F (1, 16) = 0.1211, p = 0.7324	WT-CON vs. WT-HO2 vs. Tg-CON vs. Tg-HO2	WT-CON vs WT-HO2	p = 0.0005
							WT-CON vs Tg-CON	ns
				HO2	F (1, 16) = 68.00, p < 0.0001		WT-CON vs Tg-HO2	p = 0.0002
							WT-HO2 vs Tg-CON	p < 0.001
				Genotype X HO2	F (1, 16) = 0.6620, p = 0.4278		WT-HO2 vs Tg-HO2	ns
							Tg-CON vs Tg-HO2	p < 0.001
			Nt4/5	Genotype	F (1, 14) =0.0554, p = 0.8173	WT-CON vs. WT-HO2 vs. Tg-CON vs. Tg-HO2	WT-CON vs WT-HO2	p = 0.0071
							WT-CON vs Tg-CON	ns
				HO2	F (1, 14) =80.16, p < 0.0001		WT-CON vs Tg-HO2	p = 0.0001
							WT-HO2 vs Tg-CON	p < 0.001
				Genotype X HO2	F (1, 14) =12.55, p = 0.0032		WT-HO2 vs Tg-HO2	ns
							Tg-CON vs Tg-HO2	p < 0.001
Fig. 4c	WT-CON (8), 4 repeats WT-HO2 (8), 4 repeats Tg-CON (8), 4 repeats Tg-HO2 (8), 4 repeats	Two-way ANOVA, Bonferroni post-hoc test	Grin1	Genotype	F (1, 4) =0.1004, p = 0.373	WT-CON vs. WT-HO2 vs. Tg-CON vs. Tg-HO2	WT-CON vs WT-HO2	p = 0.9228
							WT-CON vs Tg-CON	ns
				HO2	F (1, 4) =2.198, p = 0.2123		WT-CON vs Tg-HO2	ns
							WT-HO2 vs Tg-CON	p = 0.9226
				Genotype X HO2	F (1, 4) =0.1004, p = 0.3731		WT-HO2 vs Tg-HO2	ns
							Tg-CON vs Tg-HO2	ns
			Grin2b	Genotype	F (1, 4) =0.6268, p = 0.4728	WT-CON vs. WT-HO2 vs. Tg-CON vs. Tg-HO2	WT-CON vs WT-HO2	ns
							WT-CON vs Tg-CON	ns
				HO2	F (1, 4) =1.658, p = 0.2673		WT-CON vs Tg-HO2	ns
							WT-HO2 vs Tg-CON	ns
				Genotype X HO2	F (1, 4) =0.006119, p = 0.9414		WT-HO2 vs Tg-HO2	ns
							Tg-CON vs Tg-HO2	ns
Fig. 4d	WT-CON (8), 3-4 repeats WT-HO2 (8), 3-4 repeats Tg-CON (8), 3-4 repeats Tg-HO2 (8), 3-4 repeats	Two-way ANOVA, Bonferroni post-hoc test	Bdnf1	Genotype	F (1, 12) = 2.828, p = 0.1185	WT-CON vs. WT-HO2 vs. Tg-CON vs. Tg-HO2	WT-CON vs WT-HO2	p = 0.0340
							WT-CON vs Tg-CON	p = 0.9759
				HO2	F (1, 12) = 26.79, p = 0.0002		WT-CON vs Tg-HO2	p = 0.1768
							WT-HO2 vs Tg-CON	p = 0.0024
				Genotype X HO2	F (1, 12) = 0.1782, p = 0.6804		WT-HO2 vs Tg-HO2	ns
							Tg-CON vs Tg-HO2	p = 0.0114
			Bdnf3	Genotype	F (1, 7) = 0.56, p = 0.4794	WT-CON vs. WT-HO2 vs. Tg-CON vs. Tg-HO2	WT-CON vs WT-HO2	p = 0.0002
							WT-CON vs Tg-CON	ns
				HO2	F (1, 7) = 135.93, p < 0.0001		WT-CON vs Tg-HO2	p = 0.0005
							WT-HO2 vs Tg-CON	p = 0.0004
				Genotype X HO2	F (1, 7) = 1.38, p = 0.2780		WT-HO2 vs Tg-HO2	ns
							Tg-CON vs Tg-HO2	p = 0.0012
			Bdnf4	Genotype	F (1, 7) = 25.22, p = 0.0015	WT-CON vs. WT-HO2 vs. Tg-CON vs. Tg-HO2	WT-CON vs WT-HO2	p < 0.0001
							WT-CON vs Tg-CON	ns
				HO2	F (1, 7) = 340.09, p < 0.0001		WT-CON vs Tg-HO2	p = 0.0001
							WT-HO2 vs Tg-CON	p < 0.0001
				Genotype X HO2	F (1, 7) = 6.84, p = 0.0346		WT-HO2 vs Tg-HO2	p = 0.0043
							Tg-CON vs Tg-HO2	p < 0.0001
			Nt3	Genotype	F (1, 12) = 0.18, p = 0.6816	WT-CON vs. WT-HO2 vs. Tg-CON vs. Tg-HO2	WT-CON vs WT-HO2	p = 0.771
							WT-CON vs Tg-CON	ns
				HO2	F (1, 12) = 16.05, p = 0.0017		WT-CON vs Tg-HO2	p = 0.1569
							WT-HO2 vs Tg-CON	p = 0.0521
				Genotype X HO2	F (1, 12) = 0.02, p = 0.9045		WT-HO2 vs Tg-HO2	ns
							Tg-CON vs Tg-HO2	p = 0.1063
			Nt4/5	Genotype	F (1, 8) = 14.30, p = 0.0054	WT-CON vs. WT-HO2 vs. Tg-CON vs. Tg-HO2	WT-CON vs WT-HO2	p < 0.0001
							WT-CON vs Tg-CON	ns
				HO2	F (1, 8) = 384.54, p < 0.0001		WT-CON vs Tg-HO2	p < 0.0001
							WT-HO2 vs Tg-CON	p < 0.0001
				Genotype X HO2	F (1, 8) = 7.68, p = 0.0242		WT-HO2 vs Tg-HO2	p = 0.0101
							Tg-CON vs Tg-HO2	p < 0.0001
Fig. 4h	CON (8), 6 repeats HO2 1d (8), 6 repeats HO2 7d (8), 6 repeats HO2 14d (8), 6 repeats	One-way ANOVA, Newman-Keuls	Mecp2	Treatment	F (3, 18) = 20.55, p < 0.0001	WT-CON vs. WT-HO2 vs. Tg-CON vs. Tg-HO2	CON vs HO2 1d	ns
							CON vs HO2 7d	p < 0.005
							CON vs HO2 14d	p < 0.001
							HO2 1d vs HO2 7d	p < 0.01
							HO2 1d vs HO2 14d	p < 0.001
							HO2 7d vs HO2 14d	p < 0.05
Fig. 4i	CON (7), 5 repeats HO2 1d (7), 5 repeats HO2 7d (7), 5 repeats HO2 14d (7), 5 repeats	One-way ANOVA, Newman-Keuls	Bdnf1	Treatment	F (3, 15) = 0.7255, p = 0.5524	WT-CON vs. WT-HO2 vs. Tg-CON vs. Tg-HO2	CON vs HO2 1d	ns
							CON vs HO2 7d	ns
							CON vs HO2 14d	ns
							HO2 1d vs HO2 7d	ns
							HO2 1d vs HO2 14d	ns
							HO2 7d vs HO2 14d	ns
			Bdnf3	Treatment	F (3, 7) = 2.782, p = 0.1197	WT-CON vs. WT-HO2 vs. Tg-CON vs. Tg-HO2	CON vs HO2 1d	ns
							CON vs HO2 7d	ns
							CON vs HO2 14d	ns
							HO2 1d vs HO2 7d	ns
							HO2 1d vs HO2 14d	ns
							HO2 7d vs HO2 14d	ns
			Bdnf4	Treatment	F (3, 13) = 23.04, p < 0.0001	WT-CON vs. WT-HO2 vs. Tg-CON vs. Tg-HO2	CON vs HO2 1d	ns
							CON vs HO2 7d	ns
							CON vs HO2 14d	p < 0.001
							HO2 1d vs HO2 7d	ns
							HO2 1d vs HO2 14d	p < 0.001
							HO2 7d vs HO2 14d	p < 0.001
			Nt3	Treatment	F (3, 4) = 12.43, p = 0.0170	WT-CON vs. WT-HO2 vs. Tg-CON vs. Tg-HO2	CON vs HO2 1d	ns
							CON vs HO2 7d	ns
							CON vs HO2 14d	ns
							HO2 1d vs HO2 7d	ns
							HO2 1d vs HO2 14d	p < 0.05
							HO2 7d vs HO2 14d	ns
			Nt4/5	Treatment	F (3, 14) = 3.547, p = 0.0425	WT-CON vs. WT-HO2 vs. Tg-CON vs. Tg-HO2	CON vs HO2 1d	ns
							CON vs HO2 7d	ns
							CON vs HO2 14d	ns
							HO2 1d vs HO2 7d	ns
							HO2 1d vs HO2 14d	ns
							HO2 7d vs HO2 14d	ns
Fig. 4j	CON (11), 5 repeats HO2 1d (11), 5 repeats HO2 7d (11), 5 repeats HO2 14d (11), 5 repeats	One-way ANOVA, Newman-Keuls	Bdnf1	Treatment	F (3, 8) = 13.38, p = 0.0017	CON vs. HO2 1d vs. HO2 7d vs. HO2 14d	CON vs HO2 1d	p < 0.05
							CON vs HO2 7d	p < 0.05
							CON vs HO2 14d	p < 0.01
							HO2 1d vs HO2 7d	ns
							HO2 1d vs HO2 14d	p < 0.05
							HO2 7d vs HO2 14d	p < 0.05
			Bdnf3	Treatment	F (3, 4) = 49.44, p = 0.0013	CON vs. HO2 1d vs. HO2 7d vs. HO2 14d	CON vs HO2 1d	ns
							CON vs HO2 7d	p < 0.01
							CON vs HO2 14d	p < 0.01
							HO2 1d vs HO2 7d	p < 0.05
							HO2 1d vs HO2 14d	p < 0.01
							HO2 7d vs HO2 14d	p < 0.01
			Bdnf4	Treatment	F (3, 8) = 12.62, p = 0.0021	CON vs. HO2 1d vs. HO2 7d vs. HO2 14d	CON vs HO2 1d	ns
							CON vs HO2 7d	p < 0.01
							CON vs HO2 14d	p < 0.01
							HO2 1d vs HO2 7d	p < 0.05
							HO2 1d vs HO2 14d	p < 0.05
							HO2 7d vs HO2 14d	ns
			Nt3	Treatment	F (3, 8) = 7.190, p = 0.0117	CON vs. HO2 1d vs. HO2 7d vs. HO2 14d	CON vs HO2 1d	ns
							CON vs HO2 7d	p < 0.05
							CON vs HO2 14d	p < 0.05
							HO2 1d vs HO2 7d	ns
							HO2 1d vs HO2 14d	ns
							HO2 7d vs HO2 14d	ns
			Nt4/5	Treatment	F (3, 8) = 10.52, p = 0.0038	CON vs. HO2 1d vs. HO2 7d vs. HO2 14d	CON vs HO2 1d	ns
							CON vs HO2 7d	ns
							CON vs HO2 14d	p < 0.01
							HO2 1d vs HO2 7d	ns
							HO2 1d vs HO2 14d	p < 0.01
							HO2 7d vs HO2 14d	p < 0.01
Fig. 5b	WT-CON (11), WT-HO2 (18), Tg-CON (9), Tg-HO2 (14)	Two-way repeated measures ANOVA, Bonferroni post-hoc test	WT and Tg Repeated learning	Genotype	F (1, 18) = 35.57, p < 0.0001	WT-CON vs. Tg-CON	1 day	ns
							2 day	p < 0.0001
							3 day	p = 0.004
							4 day	p < 0.0001
							5 day	p = 0.0013
				Time	F (4, 72) = 45.15, p < 0.0001	WT-CON	1 day vs 2 day	p < 0.0001
							1 day vs 3 day	p < 0.0001
							1 day vs 4 day	p < 0.0001
							1 day vs 5 day	p < 0.0001
							2 day vs 3 day	ns
							2 day vs 4 day	p = 0.0003
							2 day vs 5 day	p < 0.0001
							3 day vs 4 day	p = 0.0025
							3 day vs 5 day	p = 0.0002
							4 day vs 5 day	ns
						Tg-CON	1 day vs 2 day	ns
							1 day vs 3 day	p = 0.1553
							1 day vs 4 day	p = 0.0005
							1 day vs 5 day	p < 0.0001
							2 day vs 3 day	p = 0.9963
							2 day vs 4 day	p = 0.0084
							2 day vs 5 day	p < 0.0001
							3 day vs 4 day	p = 0.7328
							3 day vs 5 day	p = 0.0027
							4 day vs 5 day	p = 0.4771
				Genotype X Time	F (4, 72) = 4.155, p = 0.0044
		Two-way repeated measures ANOVA, Bonferroni post-hoc test	WT-CON and WT-HO2, Repeated learning	HO2	F (1, 27) = 0.00078, p = 0.9779	WT-CON vs. WT-HO2	1 day	ns
							2 day	ns
							3 day	p = 0.9961
							4 day	ns
							5 day	ns
				Time	F (4, 108) = 72.14, p < 0.0001	WT-CON	1 day vs 2 day	p < 0.0001
							1 day vs 3 day	p < 0.0001
							1 day vs 4 day	p < 0.0001
							1 day vs 5 day	p < 0.0001
							2 day vs 3 day	ns
							2 day vs 4 day	p = 0.0007
							2 day vs 5 day	p < 0.0001
							3 day vs 4 day	p = 0.0055
							3 day vs 5 day	p = 0.0004
							4 day vs 5 day	ns
						WT-HO2	1 day vs 2 day	p < 0.0001
							1 day vs 3 day	p < 0.0001
							1 day vs 4 day	p < 0.0001
							1 day vs 5 day	p < 0.0001
							2 day vs 3 day	ns
							2 day vs 4 day	p = 0.0072
							2 day vs 5 day	p = 0.0016
							3 day vs 4 day	p = 0.4264
							3 day vs 5 day	p = 0.1486
							4 day vs 5 day	ns
				HO2 X Time	F (4, 108) = 1.168, p = 0.3290
		Two-way repeated measures ANOVA, Bonferroni post-hoc test	Tg-CON and Tg-HO2, Repeated learning	HO2	F (1, 21) = 9.417, p = 0.0058	Tg-CON vs Tg-HO2	1 day	ns
							2 day	p = 0.4450
							3 day	p = 0.0092
							4 day	p = 0.0044
							5 day	p = 0.2231
				Time	F (4, 84) = 39.29, p < 0.0001	Tg-CON	1 day vs 2 day	ns
							1 day vs 3 day	p = 0.2795
							1 day vs 4 day	p = 0.0021
							1 day vs 5 day	p < 0.0001
							2 day vs 3 day	ns
							2 day vs 4 day	p = 0.0229
							2 day vs 5 day	p < 0.0001
							3 day vs 4 day	ns
							3 day vs 5 day	p = 0.0086
							4 day vs 5 day	p = 0.7265
						Tg-HO2	1 day vs 2 day	p = 0.0088
							1 day vs 3 day	p < 0.0001
							1 day vs 4 day	p < 0.0001
							1 day vs 5 day	p < 0.0001
							2 day vs 3 day	p = 0.002
							2 day vs 4 day	p < 0.0001
							2 day vs 5 day	p < 0.0001
							3 day vs 4 day	p = 0.2074
							3 day vs 5 day	p = 0.0759
							4 day vs 5 day	ns
				HO2 X Time	F (4, 84) = 2.942, p = 0.0250
Fig. 5c	WT-CON (12), WT-HO2 (13), Tg-CON (10), Tg-HO2 (10)	Two-way ANOVA, Bonferroni post-hoc test	WT and Tg, Center vs. periphery	Genotype	F (1, 40) = 4.720e-005, p = 0.9946	WT-CON vs. Tg-CON	Center:WT-CON vs. Center:Tg-CON	p = 0.0004
							Center:WT-CON vs. Periphery:WT-CON	p < 0.0001
				Region	F (1, 40) = 9.458, p = 0.0038		Center:WT-CON vs. Periphery:Tg-CON	p = 0.2161
							Center:Tg-CON vs. Periphery:WT-CON	p = 0.2114
				Genotype X Region	F (1, 40) = 39.76, p < 0.0001		Center:Tg-CON vs. Periphery:Tg-CON	p = 0.2081
							Periphery:WT-CON vs. Periphery:Tg-CON	p = 0.0004
		Two-way ANOVA, Bonferroni post-hoc test	WT, Center vs. periphery	HO2	F (1, 46) = 0.0002, p = 0.9894	WT-CON vs. WT-HO2	Center:WT-CON vs. Center:WT-HO2	ns
							Center:WT-CON vs. Periphery:WT-CON	p < 0.0001
				Region	F (1, 46) = 126.8, p < 0.0001		Center:WT-CON vs. Periphery:WT-HO2	p < 0.0001
							Center:WT-HO2 vs. Periphery:WT-CON	p < 0.0001
				Genotype X Region	F (1, 46) = 0.05996, p = 0.8077		Center:WT-HO2vs. Periphery:WT-HO2	p < 0.0001
							Periphery:WT-CON vs. Periphery:WT-HO2	ns
		Two-way ANOVA, Bonferroni post-hoc test	Tg, Center vs. periphery	HO2	F (1, 36) = 1.325e-005, p = 0.9971	Tg-CON vs Tg-HO2	Center:Tg-CON vs. Center:Tg-HO2	p = 0.0051
							Center:Tg-CON vs. Periphery:Tg-CON	p = 0.4394
				Region	F (1, 36) = 6.436, p = 0.0157		Center:Tg-CON vs. Periphery:Tg-HO2	p = 0.4899
							Center:Tg-HO2 vs. Periphery:Tg-CON	p = 0.4849
				Genotype X Region	F (1, 36) = 26.49, p < 0.0001		Center:Tg-HO2 vs. Periphery:Tg-HO2	p < 0.0001
							Periphery:Tg-CON vs. Periphery:Tg-HO2	p = 0.0051
Fig. 5d	WT-CON (10), WT-HO2 (16), Tg-CON (8), Tg-HO2 (12)	Two-way ANOVA, Bonferroni post-hoc test	Target quadrant	Genotype	F (1, 42) = 8.619, p = 0.0054	WT-CON vs. WT-HO2 vs. Tg-CON vs. Tg-HO2	WT-CON vs WT-HO2	ns
							WT-CON vs Tg-CON	p = 0.0040
				HO2	F (1, 42) = 4.106, p = 0.0491		WT-CON vs Tg-HO2	ns
							WT-HO2 vs Tg-CON	p = 0.0069
				Genotype X HO2	F (1, 42) = 7.766, p = 0.0080		WT-HO2 vs Tg-HO2	ns
							Tg-CON vs Tg-HO2	p = 0.0152
		Two-way ANOVA, Bonferroni post-hoc test	Adjacent quadrant /left	Genotype	F (1, 42) = 0.3183, p = 0.5756	WT-CON vs. WT-HO2 vs. Tg-CON vs. Tg-HO2	WT-CON vs WT-HO2	ns
							WT-CON vs Tg-CON	ns
				HO2	F (1, 42) = 0.0007213, p = 0.9787		WT-CON vs Tg-HO2	ns
							WT-HO2 vs Tg-CON	ns
				Genotype X HO2	F (1, 42) = 0.7819, p = 0.3816		WT-HO2 vs Tg-HO2	ns
							Tg-CON vs Tg-HO2	ns
		Two-way ANOVA, Bonferroni post-hoc test	Adjacent quadrant /right	Genotype	F (1, 42) = 6.135, p = 0.0174	WT-CON vs. WT-HO2 vs. Tg-CON vs. Tg-HO2	WT-CON vs WT-HO2	ns
							WT-CON vs Tg-CON	p = 0.0755
				HO2	F (1, 42) = 7.092, p = 0.0109		WT-CON vs Tg-HO2	ns
							WT-HO2 vs Tg-CON	p = 0.0048
				Genotype X HO2	F (1, 42) = 2.510, p = 0.1206		WT-HO2 vs Tg-HO2	ns
							Tg-CON vs Tg-HO2	p = 0.0423
		Two-way ANOVA, Bonferroni post-hoc test	Opposite quadrant	Genotype	F (1, 42) = 1.702, p = 0.3064	WT-CON vs. WT-HO2 vs. Tg-CON vs. Tg-HO2	WT-CON vs WT-HO2	ns
							WT-CON vs Tg-CON	ns
				HO2	F (1, 42) = 0.1838, p = 0.6703		WT-CON vs Tg-HO2	ns
							WT-HO2 vs Tg-CON	ns
				Genotype X HO2	F (1, 42) = 0.8372, p = 0.3654		WT-HO2 vs Tg-HO2	ns
							Tg-CON vs Tg-HO2	ns
Fig. 5e	WT-CON (10), WT-HO2 (18), Tg-CON (7), Tg-HO2 (14)	Two-way ANOVA, Bonferroni post-hoc test	Latency to target	Genotype	F (1, 46) = 0.3413, p = 0.5619	WT-CON vs. WT-HO2 vs. Tg-CON vs. Tg-HO2	WT:CON vs. WT:HO2+veh	ns
							WT:CON vs. Tg:CON	ns
				HO2	F (1, 46) = 0.0055, p = 0.9410		WT:CON vs. Tg:HO2+veh	ns
							WT:HO2+veh vs. Tg:CON	ns
				Genotype X HO2	F (1, 46) = 0.3107, p = 0.5800		WT:HO2+veh vs. Tg:HO2+veh	ns
							Tg:CON vs. Tg:HO2+veh	ns
Fig. 5f	WT-CON (10), WT-HO2 (17), Tg-CON (8), Tg-HO2 (14)	Two-way ANOVA, Bonferroni post-hoc test	Swimming speed	Genotype	F (1, 45) = 0.09441, p = 0.7601	WT-CON vs. WT-HO2 vs. Tg-CON vs. Tg-HO2	WT:CON vs. WT:HO2+veh	ns
							WT:CON vs. Tg:CON	ns
				HO2	F (1, 45) = 0.2697, p = 0.6061		WT:CON vs. Tg:HO2+veh	ns
							WT:HO2+veh vs. Tg:CON	ns
				HO2	F (1, 45) = 0.06437, p = 0.8009		WT:HO2+veh vs. Tg:HO2+veh	ns
							Tg:CON vs. Tg:HO2+veh	ns
Fig. 5g	WT-CON (7), WT-HO2 (8), Tg-CON (7), Tg-HO2 (8)	Two-way ANOVA, Bonferroni post-hoc test	WT and Tg, Familiarization	Genotype	F (1, 22) = 0.2523, p = 0.6204	WT-CON vs Tg-CON	WT-CON:A vs. WT-CON:A'	ns
							WT-CON:A vs. Tg-CON:A	ns
				Object	F (1, 22) = 1.076, p = 0.3108		WT-CON:A vs. Tg-CON:A'	ns
							WT-CON:A' vs. Tg-CON:A	ns
				Genotype X Object	F (1, 22) = 0.0105, p = 0.9193		WT-CON:A' vs. Tg-CON:A'	ns
							Tg-CON:A vs. Tg-CON:A'	ns
		Two-way ANOVA, Bonferroni post-hoc test	WT, Familiarization	HO2	F (1, 26) = 0.3888, p = 0.5383	WT-CON vs WT-HO2	WT-CON:A vs. WT-CON:A'	ns
							WT-CON:A vs. WT-HO2:A	ns
				Object	F (1, 26) = 0.3043, p = 0.5859		WT-CON:A vs. WT-HO2:A'	ns
							WT-CON:A' vs. WT-HO2:A	ns
				HO2 X Object	F (1, 26) = 0.1634, p = 0.6894		WT-CON:A' vs. WT-HO2:A'	ns
							WT-HO2:A vs. WT-HO2:A'	ns
		Two-way ANOVA, Bonferroni post-hoc test	Tg, Familiarization	HO2	F (1, 24) = 0.3121, p = 0.5816	Tg-CON vs Tg-HO2	Tg-CON:A vs. Tg-CON:A'	ns
							Tg-CON:A vs. Tg-HO2:A	ns
				Object	F (1, 24) = 0.1188, p = 0.7334		Tg-CON:A vs. Tg-HO2:A'	ns
							Tg-CON:A' vs. Tg-HO2:A	ns
				HO2 X Object	F (1, 24) = 0.4253, p = 0.5205		Tg-CON:A' vs. Tg-HO2:A'	ns
							Tg-HO2:A vs. Tg-HO2:A'	ns
Fig. 5h	WT-CON (18), WT-HO2 (13), Tg-CON (12), Tg-HO2 (18)	Two-way ANOVA, Bonferroni post-hoc test	WT and Tg, Novel object (2h)	Genotype	F (1, 58) = 5.736, p = 0.0199	WT-CON vs Tg-CON	WT-CON:A vs. WT-CON:B	p = 0.0024
							WT-CON:A vs. Tg-CON:A	p = 0.2952
				Object	F (1, 58) = 0.3128, p = 0.5781		WT-CON:A vs. Tg-CON:B	p = 0.2466
							WT-CON:B vs. Tg-CON:A	ns
				Genotype X Object	F (1, 58) = 5.208, p = 0.0262		WT-CON:B vs. Tg-CON:B	ns
							Tg-CON:A vs. Tg-CON:B	ns
		Two-way ANOVA, Bonferroni post-hoc test	WT, Novel object (2h)	HO2	F (1, 70) = 3.364, p = 0.0709	WT-CON vs WT-HO2	WT-CON:A vs. WT-CON:B	p = 0.0006
							WT-CON:A vs. WT-HO2:A	ns
				Object	F (1, 70) = 28.36, p < 0.0001		WT-CON:A vs. WT-HO2:B	p = 0.0906
							WT-CON:B vs. WT-HO2:A	p < 0.0001
				HO2 X Object	F (1, 70) = 0.2072, p = 0.6504		WT-CON:B vs. WT-HO2:B	p = 0.6600
							WT-HO2:A vs. WT-HO2:B	p = 0.0067
		Two-way ANOVA, Bonferroni post-hoc test	Tg, Novel object (2h)	HO2	F (1, 56) = 0.6675, p = 0.4174	Tg-CON vs Tg-HO2	Tg-CON:A vs. Tg-CON:B	ns
							Tg-CON:A vs. Tg-HO2:A	p = 0.1101
				Object	F (1, 56) = 7.510, p = 0.0082		Tg-CON:A vs. Tg-HO2:B	ns
							Tg-CON:B vs. Tg-HO2:A	p = 0.0887
				HO2 X Object	F (1, 56) = 6.860, p = 0.0113		Tg-CON:B vs. Tg-HO2:B	ns
							Tg-HO2:A vs. Tg-HO2:B	p = 0.0005
Fig. 5i	WT-CON (12), WT-HO2 (13), Tg-CON (7), Tg-HO2 (9)	Two-way ANOVA, Bonferroni post-hoc test	WT and Tg, Novel object (24h)	Genotype	F (1, 34) = 0.1447, p = 0.7061	WT-CON vs Tg-CON	WT-CON:A vs. WT-CON:C	p = 0.4757
							WT-CON:A vs. Tg-CON:A	ns
				Object	F (1, 34) = 1.121, p = 0.2972		WT-CON:A vs. Tg-CON:C	ns
							WT-CON:C vs. Tg-CON:A	ns
				Genotype X Object	F (1, 34) = 1.294, p = 0.2633		WT-CON:C vs. Tg-CON:C	ns
							Tg-CON:A vs. Tg-CON:C	ns
		Two-way ANOVA, Bonferroni post-hoc test	WT, Novel object (24h)	HO2	F (1, 56) = 0.6713, p = 0.4161	WT-CON vs WT-HO2	WT-CON:A vs. WT-CON:C	p = 0.5435
							WT-CON:A vs. WT-HO2:A	ns
				Object	F (1, 56) = 10.04 , p = 0.0025		WT-CON:A vs. WT-HO2:C	p = 0.6139
							WT-CON:C vs. WT-HO2:A	p = 0.0398
				HO2 X Object	F (1, 56) = 0.2506 , p = 0.6186		WT-CON:C vs. WT-HO2:C	ns
							WT-HO2:A vs. WT-HO2:C	p = 0.0319
		Two-way ANOVA, Bonferroni post-hoc test	Tg, Novel object (24h)	HO2	F (1, 28) = 6.257, p = 0.0185	Tg-CON vs Tg-HO2	Tg-CON:A vs. Tg-CON:C	ns
							Tg-CON:A vs. Tg-HO2:A	ns
				Object	F (1, 28) = 4.107, p = 0.0523		Tg-CON:A vs. Tg-HO2:C	p = 0.0203
							Tg-CON:C vs. Tg-HO2:A	ns
				HO2 X Object	F (1, 28) = 4.408, p = 0.0449		Tg-CON:C vs. Tg-HO2:C	p = 0.0178
							Tg-HO2:A vs. Tg-HO2:C	p = 0.0250
Fig. 5j	WT-CON (9), WT-HO2 (10,) Tg-CON (8), Tg-HO2 (12)	Two-way ANOVA, Bonferroni post-hoc test	Pre-shock	Genotype	F (1, 35) = 0.05154, p = 0.8217	WT-CON vs. WT-HO2 vs. Tg-CON vs. Tg-HO2	WT:CON vs. WT:HO2	ns
							WT:CON vs. Tg:CON	ns
				HO2	F (1, 35) = 1.242, p = 0.2726		WT:CON vs. Tg:HO2	ns
							WT:HO2 vs. Tg:CON	ns
				Genotype X HO2	F (1, 35) = 0.7045, p = 0.4070		WT:HO2 vs. Tg:HO2	ns
							Tg:CON vs. Tg:HO2	ns
		Two-way ANOVA, Bonferroni post-hoc test	Post-shock (24h)	Genotype	F (1, 34) = 12.42, p = 0.0012	WT-CON vs. WT-HO2 vs. Tg-CON vs. Tg-HO2	WT:CON vs. WT:HO2	ns
							WT:CON vs. Tg:CON	p = 0.0106
				HO2	F (1, 34) = 2.094, p = 0.1570		WT:CON vs. Tg:HO2	p = 0.7892
							WT:HO2 vs. Tg:CON	p = 0.0117
				Genotype X HO2	F (1, 34) = 2.260, p = 0.1419		WT:HO2 vs. Tg:HO2	p = 0.8518
							Tg:CON vs. Tg:HO2	p = 0.2478
		Two-way ANOVA, Bonferroni post-hoc test	Post-shock (72h)	Genotype	F (1, 30) = 20.65, p < 0.0001	WT-CON vs. WT-HO2 vs. Tg-CON vs. Tg-HO2	WT:CON vs. WT:HO2	ns
							WT:CON vs. Tg:CON	p < 0.0001
				HO2	F (1, 30) = 9.941, p = 0.0037		WT:CON vs. Tg:HO2	ns
							WT:HO2 vs. Tg:CON	p < 0.0001
				Genotype X HO2	F (1, 30) = 11.08, p = 0.0023		WT:HO2 vs. Tg:HO2	ns
							Tg:CON vs. Tg:HO2	p = 0.010
Fig. 5k	WT-CON (9), WT-HO2 (10), Tg-CON (8), Tg-HO2 (9)	Two-way ANOVA, Bonferroni post-hoc test	Freezing (%)	Genotype	F (1, 32) = 3.542, p = 0.0690	WT-CON vs. WT-HO2 vs. Tg-CON vs. Tg-HO2	WT:CON vs. WT:HO2	ns
							WT:CON vs. Tg:CON	p = 0.0201
				HO2	F (1, 32) = 1.876, p = 0.1803		WT:CON vs. Tg:HO2	ns
							WT:HO2 vs. Tg:CON	p = 0.1717
				Genotype X HO2	F (1, 32) = 7.422, p = 0.0104		WT:HO2 vs. Tg:HO2	ns
							Tg:CON vs. Tg:HO2	p = 0.0494
Fig. 6b	siCON (3), 6 repeats siMeCP2 (3); 6 repeats	Student t-test	Mecp2	siRNA		siCON vs.siMeCP2		p = 0.0004
Fig. 6c	siCON (3), 6-9 repeats siMeCP2 (3); 6-9 repeats	Student t-test	tBdnf	siRNA		siCON vs.siMeCP2		p = 0.0003
			Bdnf1	siRNA		siCON vs.siMeCP2		p < 0.0001
			Bdnf4	siRNA		siCON vs.siMeCP2		p = 0.0063
			Nt3	siRNA		siCON vs.siMeCP2		p = 0.0017
			Nt4/5	siRNA		siCON vs.siMeCP2		p = 0.2459
Fig. 6d	siCON (3), 6 repeats siTrkB (3); 6 repeats	Student t-test	Trkb	siRNA		siCON vs.siTrkb		p = 0.0012
Fig. 6e	siCON (3), 6-9 repeats siTrkB (3); 6-9 repeats	Student t-test	tBdnf	siRNA		siCON vs.siTrkb		p = 0.0014
			Bdnf1	siRNA		siCON vs.siTrkb		p = 0.467
			Bdnf4	siRNA		siCON vs.siTrkb		p = 0.0329
			Nt3	siRNA		siCON vs.ssiTrkb		p = 0.0007
			Nt4/5	siRNA		siCON vs.siTrkb		p = 0.1710
Fig. 6g	WT-CON+siCON (13), Tg-CON+siCON (8), Tg-HO2+siCON (7), Tg-HO2+siTrkB (7), Tg-HO2+siMeCP2 (7)	Two-way ANOVA, Bonferroni post-hoc test	WT and Tg, Familliarization	Genotype	F (1, 42) = 0.4069, p = 0.5270	WT-CON+siCON vs. Tg-CON+siCON	A:WT vs. A:Tg	ns
							A:WT vs. A':WT	ns
				Object	F (1, 42) = 0.1277, p = 0.7226		A:WT vs. A':Tg	ns
							A:Tg vs. A':WT	ns
				Genotype X Object	F (1, 42) = 0.1134, p = 0.7380		A:Tg vs. A':Tg	ns
							A':WT vs. A':Tg	ns
		Two-way ANOVA, Bonferroni post-hoc test	HO2, Familliarization	HO2	F (1, 26) = 5.220, p = 0.0307	Tg-CON+siCON vs. Tg-HO2+siCON	A:Tg vs. A:Tg-HO2 + siCON	p = 0.5418
							A:Tg vs. A':Tg	ns
				Object	F (1, 26) = 0.03329, p = 0.8566		A:Tg vs. A':Tg-HO2 + siCON	p = 0.8949
							A:Tg-HO2 + siCON vs. A':Tg	p = 0.5572
				Genotype X Object	F (1, 26) = 0.04128, p = 0.8406		A:Tg-HO2 + siCON vs. A':Tg-HO2 + siCON	ns
							A':Tg vs. A':Tg-HO2 + siCON	p = 0.9182
		Two-way ANOVA, Bonferroni post-hoc test	siTrkB, Familliarization	siTrkB	F (1, 24) = 6.065, p = 0.0214	Tg-HO2+siCON vs. Tg-HO2+siTrkb	A:Tg-HO2 + siCON vs. A:Tg-HO2 + siTrkB	p = 0.7345
							A:Tg-HO2 + siCON vs. A':Tg-HO2 + siCON	ns
				Object	F (1, 24) = 0.3656, p = 0.5511		A:Tg-HO2 + siCON vs. A':Tg-HO2 + siTrkB	p = 0.2413
							A:Tg-HO2 + siTrkB vs. A':Tg-HO2 + siCON	ns
				siTrkB X Object	F (1, 24) = 0.0393, p = 0.8445		A:Tg-HO2 + siTrkB vs. A':Tg-HO2 + siTrkB	ns
							A':Tg-HO2 + siCON vs. A':Tg-HO2 + siTrkB	p = 0.4325
		Two-way ANOVA, Bonferroni post-hoc test	siMeCP2, Familliarization	siMeCP2	F (1, 24) = 1.522, p = 0.2293	Tg-HO2+siCON vs. Tg-HO2+siMeCP2	A:Tg-HO2 + siCON vs. A:Tg-HO2 + siMeCP2	ns
							A:Tg-HO2 + siCON vs. A':Tg-HO2 + siCON	ns
				Object	F (1, 24) = 0.4164, p = 0.4670		A:Tg-HO2 + siCON vs. A':Tg-HO2 + siMeCP2	ns
							A:Tg-HO2 + siMeCP2 vs. A':Tg-HO2 + siCON	ns
				siMeCP2 X Object	F (1, 24) = 0.09554, p = 0.7599		A:Tg-HO2 + siMeCP2 vs. A':Tg-HO2 + siMeCP2	ns
							A':Tg-HO2 + siCON vs. A':Tg-HO2 + siMeCP2	ns
Fig. 6h	WT-CON+siCON (13), Tg-CON+siCON (8), Tg-HO2+siCON (7), Tg-HO2+siTrkB (7), Tg-HO2+siMeCP2 (7)	Two-way ANOVA, Bonferroni post-hoc test	WT and Tg, Novel object (2h)	Genotype	F (1, 38) = 0.2915, p = 0.5924	WT-CON+siCON vs. Tg-CON+siCON	A:WT vs. A:Tg	p = 0.2354
							A:WT vs. B:WT	p = 0.0024
				Object	F (1, 38) = 5.331, p = 0.0265		A:WT vs. B:Tg	p = 0.3065
							A:Tg vs. B:WT	ns
				Genotype X Object	F (1, 38) = 6.150, p = 0.0177		A:Tg vs. B:Tg	ns
							B:WT vs. B:Tg	ns
		Two-way ANOVA, Bonferroni post-hoc test	HO2, Novel object (2h)	HO2	F (1, 26) = 0.7075, p = 0.4080	Tg-CON+siCON vs. Tg-HO2+siCON	A:Tg vs. A:Tg-HO2 + siCON	p = 0.0845
							A:Tg vs. B:Tg	ns
				Object	F (1, 26) = 8.257, p = 0.0080		A:Tg vs. B:Tg-HO2 + siCON	p = 0.0856
							A:Tg-HO2 + siCON vs. B:Tg	p = 0.9756
				Genotype X Object	F (1, 26) = 9.170, p = 0.0055		A:Tg-HO2 + siCON vs. B:Tg-HO2 + siCON	p = 0.0025
							B:Tg vs. B:Tg-HO2 + siCON	p = 0.0664
		Two-way ANOVA, Bonferroni post-hoc test	siTrkB, Novel object (2h)	siTrkB	F (1, 24) = 19.80, p = 0.0002	Tg-HO2+siCON vs. Tg-HO2+siTrkb	A:Tg-HO2 + siCON vs. A:Tg-HO2 + siTrkB	ns
							A:Tg-HO2 + siCON vs. B:Tg-HO2 + siCON	p < 0.0001
				Object	F (1, 24) = 23.11, p < 0.0001		A:Tg-HO2 + siCON vs. B:Tg-HO2 + siTrkB	ns
							A:Tg-HO2 + siTrkB vs. B:Tg-HO2 + siCON	p < 0.0001
				Genotype X Object	F (1, 24) = 37.05, p < 0.0001		A:Tg-HO2 + siTrkB vs. B:Tg-HO2 + siTrkB	ns
							B:Tg-HO2 + siCON vs. B:Tg-HO2 + siTrkB	p < 0.0001
		Two-way ANOVA, Bonferroni post-hoc test	siMeCP2, Novel object (2h)	siMeCP2	F (1, 24) = 0.3486, p = 0.5604	Tg-HO2+siCON vs. Tg-HO2+siMeCP2	A:Tg-HO2 + siCON vs. A:Tg-HO2 + siMeCP2	p = 0.5112
							A:Tg-HO2 + siCON vs. B:Tg-HO2 + siCON	p = 0.0009
				Object	F (1, 24) = 19.46, p = 0.0002		A:Tg-HO2 + siCON vs. B:Tg-HO2 + siMeCP2	p = 0.0101
							A:Tg-HO2 + siMeCP2 vs. B:Tg-HO2 + siCON	p = 0.0748
				Genotype X Object	F (1, 24) = 3.797, p = 0.0631		A:Tg-HO2 + siMeCP2 vs. B:Tg-HO2 + siMeCP2	p = 0.5668
							B:Tg-HO2 + siCON vs. B:Tg-HO2 + siMeCP2	ns
Fig. 6i	WT-CON+siCON (13), Tg-CON+siCON (8), Tg-HO2+siCON (7), Tg-HO2+siTrkB (7), Tg-HO2+siMeCP2 (7)	Two-way ANOVA, Bonferroni post-hoc test	WT and Tg, Novel location	Genotype	F (1, 39) = 0.3782, p = 0.5421	WT-CON+siCON vs. Tg-CON+siCON	A:WT vs. A:Tg	ns
							A:WT vs. B:WT	p = 0.0065
				Object	F (1, 39) = 4.452, p = 0.0413		A:WT vs. B:Tg	ns
							A:Tg vs. B:WT	p = 0.3576
				Genotype X Object	F (1, 39) = 4.828, p = 0.5421		A:Tg vs. B:Tg	ns
							B:WT vs. B:Tg	p = 0.3134
		Two-way ANOVA, Bonferroni post-hoc test	HO2, Novel location	HO2	F (1, 26) = 2.668, p = 0.1144	Tg-CON+siCON vs. Tg-HO2+siCON	A:Tg vs. A:Tg-HO2 + siCON	p = 0.0627
							A:Tg vs. B:Tg	ns
				Object	F (1, 26) = 4.829, p = 0.0371		A:Tg vs. B:Tg-HO2 + siCON	ns
							A:Tg-HO2 + siCON vs. B:Tg	p = 0.0707
				Genotype X Object	F (1, 26) = 5.151, p = 0.0318		A:Tg-HO2 + siCON vs. B:Tg-HO2 + siCON	p = 0.0306
							B:Tg vs. B:Tg-HO2 + siCON	ns
		Two-way ANOVA, Bonferroni post-hoc test	siTrkB, Novel location	siTrkB	F (1, 24) = 6.923, p = 0.0146	Tg-HO2+siCON vs. Tg-HO2+siTrkb	A:Tg-HO2 + siCON vs. A:Tg-HO2 + siTrkB	p = 0.0020
							A:Tg-HO2 + siCON vs. B:Tg-HO2 + siCON	p = 0.0005
				Object	F (1, 24) = 11.80, p = 0.0022		A:Tg-HO2 + siCON vs. B:Tg-HO2 + siTrkB	p = 0.0015
							A:Tg-HO2 + siTrkB vs. B:Tg-HO2 + siCON	ns
				siTrkB X Object	F (1, 24) = 10.69, p = 0.0032		A:Tg-HO2 + siTrkB vs. B:Tg-HO2 + siTrkB	ns
							B:Tg-HO2 + siCON vs. B:Tg-HO2 + siTrkB	ns
		Two-way ANOVA, Bonferroni post-hoc test	siMeCP2, Novel location	siMeCP2	F (1, 24) = 0.3266, p = 0.5730	Tg-HO2+siCON vs. Tg-HO2+siMeCP2	A:Tg-HO2 + siCON vs. A:Tg-HO2 + siMeCP2	p = 0.3565
							A:Tg-HO2 + siCON vs. B:Tg-HO2 + siCON	p = 0.0034
				Object	F (1, 24) = 11.48, p = 0.0024		A:Tg-HO2 + siCON vs. B:Tg-HO2 + siMeCP2	p = 0.0596
							A:Tg-HO2 + siMeCP2 vs. B:Tg-HO2 + siCON	p = 0.3476
				siMeCP2 X Object	F (1, 24) = 4.960, p = 0.0356		A:Tg-HO2 + siMeCP2 vs. B:Tg-HO2 + siMeCP2	ns
							B:Tg-HO2 + siCON vs. B:Tg-HO2 + siMeCP2	ns
Supplementary figures
Figures	Groups and sample numbers (n)/ repeat numbers in qPCR, Western blot, ChIP	Test methods	Variable factors/ Genes	Main factors	F and p Values	p values in comparision groups
						Groups in comparision	Groups compared in post-hoc test	p value
Supplementary Fig. 1a	Aß, 0μM (4), Aß, 1μM (4), Aß, 10μM (4-5), Aß, 25μM (4-5)	One-way ANOVA, Newman-Keuls	Hif1α	Treatment	F (3, 14) = 42.13, p < 0.0001	Aß, 0μM vs. Aß, 1μM vs. Aß, 10μM vs. Aß, 25μM	Aß, 0μM vs Aß, 1μM	p < 0.01
							Aß, 0μM vs Aß, 10μM	p < 0.0001
							Aß, 0μM vs Aß, 25μM	p < 0.0001
							Aß, 1μM vs Aß, 10μM	p < 0.05
							Aß, 1μM vs Aß, 25μM	p < 0.0001
							Aß, 10μM vs Aß, 25μM	p < 0.001
			Hif1b	Treatment	F (3, 12) = 3.600, p = 0.0461	Aß, 0μM vs. Aß, 1μM vs. Aß, 10μM vs. Aß, 25μM	Aß, 0μM vs Aß, 1μM	ns
							Aß, 0μM vs Aß, 10μM	ns
							Aß, 0μM vs Aß, 25μM	ns
							Aß, 1μM vs Aß, 10μM	ns
							Aß, 1μM vs Aß, 25μM	p < 0.05
							Aß, 10μM vs Aß, 25μM	ns
			Vegfa	Treatment	F (3, 12) = 27.48, p < 0.0001	Aß, 0μM vs. Aß, 1μM vs. Aß, 10μM vs. Aß, 25μM	Aß, 0μM vs Aß, 1μM	ns
							Aß, 0μM vs Aß, 10μM	p < 0.001
							Aß, 0μM vs Aß, 25μM	p < 0.0001
							Aß, 1μM vs Aß, 10μM	p < 0.01
							Aß, 1μM vs Aß, 25μM	p < 0.001
							Aß, 10μM vs Aß, 25μM	p < 0.05
			Ldha	Treatment	F (3, 12) = 31.87, p < 0.0001	Aß, 0μM vs. Aß, 1μM vs. Aß, 10μM vs. Aß, 25μM	Aß, 0μM vs Aß, 1μM	p < 0.0001
							Aß, 0μM vs Aß, 10μM	p < 0.0001
							Aß, 0μM vs Aß, 25μM	p < 0.001
							Aß, 1μM vs Aß, 10μM	ns
							Aß, 1μM vs Aß, 25μM	p < 0.05
							Aß, 10μM vs Aß, 25μM	p < 0.01
			Pkd1	Treatment	F (3, 12) = 4.571, p = 0.0235	Aß, 0μM vs. Aß, 1μM vs. Aß, 10μM vs. Aß, 25μM	Aß, 0μM vs Aß, 1μM	ns
							Aß, 0μM vs Aß, 10μM	p < 0.05
							Aß, 0μM vs Aß, 25μM	ns
							Aß, 1μM vs Aß, 10μM	ns
							Aß, 1μM vs Aß, 25μM	ns
							Aß, 10μM vs Aß, 25μM	ns
Supplementary Fig. 1b	Aß, 0μM (4), Aß, 1μM (4), Aß, 10μM (4), Aß, 25μM (5)	One-way ANOVA, Newman-Keuls post-hoc test	Survival rate	Treatment	F (3, 13) = 0.1245, p = 0.9440	Aß, 0μM vs. Aß, 1μM vs. Aß, 10μM vs. Aß, 25μM	Aß, 0μM vs Aß, 1μM	ns
							Aß, 0μM vs Aß, 10μM	ns
							Aß, 0μM vs Aß, 25μM	ns
							Aß, 1μM vs Aß, 10μM	ns
							Aß, 1μM vs Aß, 25μM	ns
							Aß, 10μM vs Aß, 25μM	ns
Supplementary Fig. 1d	CON (7-10), PFD (7-10), Aß (8-10), Aß+PFD (8-10)	Two-way ANOVA, Bonferroni post-hoc test	Hif1α	Aß	F (1, 36) = 19.03, p = 0.0001	CON vs. PFD vs. Aß vs. Aß+PFD	CON vs PFD	p = 0.0009
							CON vs Aß	p < 0.0001
				PFD	F (1, 36) = 100.2, p < 0.0001		CON vs Aß+PFD	p = 0.0007
							PFD vs Aß	p < 0.0001
				Aß X PFD	F (1, 36) = 19.81, p < 0.0001		PFD vs Aß+PFD	ns
							Aß vs Aß+PFD	p < 0.0001
			Hif1b	Aß	F (1, 36) = 19.03, p = 0.0001	CON vs. PFD vs. Aß vs. Aß+PFD	CON vs PFD	p = 0.3514
							CON vs Aß	ns
				PFD	F (1, 36) = 100.2, p < 0.0001		CON vs Aß+PFD	p = 0.0324
							PFD vs Aß	p = 0.1297
				Aß X PFD	F (1, 36) = 19.81, p < 0.0001		PFD vs Aß+PFD	p = 0.0020
							Aß vs Aß+PFD	p = 0.2442
			Vegfa	Aß	F (1, 27) = 15.80, p = 0.0005	CON vs. PFD vs. Aß vs. Aß+PFD	CON vs PFD	p = 0.0047
							CON vs Aß	p = 0.0002
				PFD	F (1, 27) = 55.35, p < 0.0001		CON vs Aß+PFD	p = 0.0527
							PFD vs Aß	p < 0.0001
				Aß X PFD	F (1, 36) = 3.266, p = 0.0819		PFD vs Aß+PFD	ns
							Aß vs Aß+PFD	p < 0.0001
			Hmox1	Aß	F (1, 28) = 4.680, p = 0.0392	CON vs. PFD vs. Aß vs. Aß+PFD	CON vs PFD	p = 0.1687
							CON vs Aß	p = 0.0003
				PFD	F (1, 28) = 50.28, p < 0.0001		CON vs Aß+PFD	p = 0.0018
							PFD vs Aß	p < 0.0001
				Aß X PFD	F (1, 28) = 12.89, p = 0.0012		PFD vs Aß+PFD	ns
							Aß vs Aß+PFD	p < 0.0001
			Ldha	Aß	F (1, 27) = 0.7105, p = 0.4067	CON vs. PFD vs. Aß vs. Aß+PFD	CON vs PFD	ns
							CON vs Aß	p = 0.0008
				PFD	F (1, 27) = 34.78, p < 0.0001		CON vs Aß+PFD	p = 0.0019
							PFD vs Aß	p = 0.0013
				Aß X PFD	F (1, 27) = 19.20, p = 0.0002		PFD vs Aß+PFD	p = 0.2247
							Aß vs Aß+PFD	p < 0.0001
			Pdk1	Aß	F (1, 26) = 0.02813, p = 0.8681	CON vs. PFD vs. Aß vs. Aß+PFD	CON vs PFD	p = 0.6741
							CON vs Aß	p = 0.8816
				PFD	F (1, 26) = 17.01, p = 0.0003		CON vs Aß+PFD	p = 0.0123
							PFD vs Aß	p = 0.0853
				Aß X PFD	F (1, 26) = 2.970, p = 0.0967		PFD vs Aß+PFD	ns
							Aß vs Aß+PFD	p = 0.0013
			Pdk2	Aß	F (1, 28) = 2.606, p = 0.1177	CON vs. PFD vs. Aß vs. Aß+PFD	CON vs PFD	p = 0.0152
							CON vs Aß	ns
				PFD	F (1, 28) = 16.34, p = 0.0004		CON vs Aß+PFD	p = 0.3108
							PFD vs Aß	p = 0.0088
				Aß X PFD	F (1, 28) = 0.9412, p = 0.3403		PFD vs Aß+PFD	p = 0.7095
							Aß vs Aß+PFD	p = 0.1576
Supplementary Fig. 1f	WT-CON (8), 4-6 repeats WT-HO2 (8), 4-6 repeats Tg-CON (9), 4-6 repeats Tg-HO2 (8), 4-6 repeats	Two-way ANOVA, Bonferroni post-hoc test	Hif1α	Genotype	F (1, 35) = 3.459, p = 0.0713	WT-CON vs. WT-HO2 vs. Tg-CON vs. Tg-HO2	CON vs PFD	ns
							CON vs Aß	p = 0.0013
				HO2	F (1, 35) = 19.01, p = 0.0001		CON vs Aß+PFD	p = 0.5392
							PFD vs Aß	p = 0.0005
				Genotype X HO2	F (1, 35) = 15.07, p = 0.0004		PFD vs Aß+PFD	ns
							Aß vs Aß+PFD	p < 0.0001
			Hif1b	Genotype	F (1, 12) = 0.3225, p = 0.5806	WT-CON vs. WT-HO2 vs. Tg-CON vs. Tg-HO2	CON vs PFD	p = 0.1474
							CON vs Aß	ns
				HO2	F (1, 12) = 5.721, p = 0.0340		CON vs Aß+PFD	ns
							PFD vs Aß	p = 0.3496
				Genotype X HO2	F (1, 12) = 1.542, p = 0.2381		PFD vs Aß+PFD	ns
							Aß vs Aß+PFD	ns
			Hif12a	Genotype	F (1, 12) = 1.244, p = 0.2865	WT-CON vs. WT-HO2 vs. Tg-CON vs. Tg-HO2	CON vs PFD	ns
							CON vs Aß	ns
				HO2	F (1, 12) = 1.565, p = 0.2348		CON vs Aß+PFD	p = 0.7206
							PFD vs Aß	ns
				Genotype X HO2	F (1, 12) = 0.1793, p = 0.6795		PFD vs Aß+PFD	ns
							Aß vs Aß+PFD	p < 0.0001
			Vegfa	Genotype	F (1, 12) = 0.3934, p = 0.5423	WT-CON vs. WT-HO2 vs. Tg-CON vs. Tg-HO2	CON vs PFD	p = 0.4191
							CON vs Aß	ns
				HO2	F (1, 12) = 5.996, p = 0.0307		CON vs Aß+PFD	p = 0.3021
							PFD vs Aß	ns
				Genotype X HO2	F (1, 12) = 0.1338, p = 0.7209		PFD vs Aß+PFD	ns
							Aß vs Aß+PFD	p = 9963
			Hmox1	Genotype	F (1, 12) = 26.41, p = 0.0002	WT-CON vs. WT-HO2 vs. Tg-CON vs. Tg-HO2	CON vs PFD	ns
							CON vs Aß	p < 0.0001
				HO2	F (1, 12) = 35.72, p < 0.0001		CON vs Aß+PFD	ns
							PFD vs Aß	p < 0.0001
				Genotype X HO2	F (1, 12) = 33.17, p < 0.0001		PFD vs Aß+PFD	ns
							Aß vs Aß+PFD	p < 0.0001
			Ldha	Genotype	F (1, 12) = 0.2732, p = 0.6107	WT-CON vs. WT-HO2 vs. Tg-CON vs. Tg-HO2	CON vs PFD	ns
							CON vs Aß	ns
				HO2	F (1, 12) = 0.04172, p = 0.8416		CON vs Aß+PFD	ns
							PFD vs Aß	ns
				Genotype X HO2	F (1, 12) = 0.00009, p = 0.9924		PFD vs Aß+PFD	ns
							Aß vs Aß+PFD	ns
			Pdha	Genotype	F (1, 12) = 2.173, p = 0.1662	WT-CON vs. WT-HO2 vs. Tg-CON vs. Tg-HO2	CON vs PFD	ns
							CON vs Aß	p = 7470
				HO2	F (1, 12) = 0.08715, p = 0.7729		CON vs Aß+PFD	ns
							PFD vs Aß	ns
				Genotype X HO2	F (1, 12) = 0.7426, p = 0.4057		PFD vs Aß+PFD	ns
							Aß vs Aß+PFD	ns
			Pdk1	Genotype	F (1, 12) = 0.2402, p = 0.6329	WT-CON vs. WT-HO2 vs. Tg-CON vs. Tg-HO2	CON vs PFD	p = 0.2027
							CON vs Aß	ns
				HO2	F (1, 12) = 23.04, p = 0.0004		CON vs Aß+PFD	p = 0.0169
							PFD vs Aß	p = 0.0608
				Genotype X HO2	F (1, 12) = 1.994, p = 0.1834		PFD vs Aß+PFD	ns
							Aß vs Aß+PFD	p = 0.0053
			Pdk2	Genotype	F (1, 12) = 9.657, p = 0.0091	WT-CON vs. WT-HO2 vs. Tg-CON vs. Tg-HO2	CON vs PFD	ns
							CON vs Aß	p = 0.0400
				HO2	F (1, 12) = 2.810, p = 0.1195		CON vs Aß+PFD	ns
							PFD vs Aß	p = 0.326
				Genotype X HO2	F (1, 12) = 2.313, p = 0.1542		PFD vs Aß+PFD	ns
							Aß vs Aß+PFD	p = 0.2589
Supplementary Fig. 2b	WT-CON (6), 4 repeats WT-HO2 (6), 4 repeats Tg-CON (7), 4 repeats Tg-HO2 (7), 4 repeats	Two-way ANOVA, Bonferroni post-hoc test	Mag	Genotype	F (1, 12) = 0.006914, p = 0.9351	WT-CON vs. WT-HO2 vs. Tg-CON vs. Tg-HO2	WT-CON vs WT-HO2	ns
							WT-CON vs Tg-CON	ns
				HO2	F (1, 12) = 3.723, p = 0.0776		WT-CON vs Tg-HO2	ns
							WT-HO2 vs Tg-CON	ns
				Genotype X HO2	F (1, 12) = 0.08047, p = 0.7815		WT-HO2 vs Tg-HO2	ns
							Tg-CON vs Tg-HO2	p = 0.8614
			Plp	Genotype	F (1, 12) = 4.254, p = 0.0615	WT-CON vs. WT-HO2 vs. Tg-CON vs. Tg-HO2	WT-CON vs WT-HO2	ns
							WT-CON vs Tg-CON	ns
				HO2	F (1, 12) = 6.889, p = 0.0222		WT-CON vs Tg-HO2	p = 0.0370
							WT-HO2 vs Tg-CON	ns
				Genotype X HO2	F (1, 12) = 2.438, p = 0.1444		WT-HO2 vs Tg-HO2	p = 0.1493
							Tg-CON vs Tg-HO2	p = 0.0715
			Mbp	Genotype	F (1, 12) = 0.1675, p = 0.6896	WT-CON vs. WT-HO2 vs. Tg-CON vs. Tg-HO2	WT-CON vs WT-HO2	ns
							WT-CON vs Tg-CON	ns
				HO2	F (1, 12) = 7.372, p = 0.0188		WT-CON vs Tg-HO2	p = 0.7736
							WT-HO2 vs Tg-CON	p = 0.2840
				Genotype X HO2	F (1, 12) = 0.4007, p = 0.5386		WT-HO2 vs Tg-HO2	ns
							Tg-CON vs Tg-HO2	p = 0.2134
			Mobp	Genotype	F (1, 12) = 2.481, p = 0.1412	WT-CON vs. WT-HO2 vs. Tg-CON vs. Tg-HO2	WT-CON vs WT-HO2	p < 0.0001
							WT-CON vs Tg-CON	p = 0.4135
				HO2	F (1, 12) = 157.0, p < 0.0001		WT-CON vs Tg-HO2	p < 0.0001
							WT-HO2 vs Tg-CON	p < 0.0001
				Genotype X HO2	F (1, 12) = 1.563, p = 0.2351		WT-HO2 vs Tg-HO2	ns
							Tg-CON vs Tg-HO2	p < 0.0001
			Mog	Genotype	F (1, 12) = 0.9204, p = 0.3563	WT-CON vs. WT-HO2 vs. Tg-CON vs. Tg-HO2	WT-CON vs WT-HO2	p = 0.0554
							WT-CON vs Tg-CON	ns
				HO2	F (1, 12) = 22.89, p = 0.0004		WT-CON vs Tg-HO2	p = 0.0095
							WT-HO2 vs Tg-CON	p = 0.1148
				Genotype X HO2	F (1, 12) = 0.1637, p = 0.6929		WT-HO2 vs Tg-HO2	ns
							Tg-CON vs Tg-HO2	p = 0.0193
Supplementary Fig. 2e	WT-CON (6), WT-HO2 (6), Tg-CON (7), Tg-HO2 (8)	Two-way ANOVA, Bonferroni post-hoc test	MAP2	Genotype	F (1, 23) = 18.97, p = 0.0002	WT-CON vs. WT-HO2 vs. Tg-CON vs. Tg-HO2	WT-CON vs WT-HO2	ns
							WT-CON vs Tg-CON	p = 0.0004
				HO2	F (1, 23) = 2.962, p = 0.0986		WT-CON vs Tg-HO2	p = 0.4278
							WT-HO2 vs Tg-CON	p = 0.0019
				Genotype X HO2	F (1, 23) = 6.577, p = 0.0173		WT-HO2 vs Tg-HO2	ns
							Tg-CON vs Tg-HO2	p = 0.0233
Supplementary Fig. 2g	WT-CON (4), WT-HO2 (5), Tg-CON (5), Tg-HO2 (7)	Two-way ANOVA, Bonferroni post-hoc test	DCX	Genotype	F (1, 17) = 8.699, p = 0.0090	WT-CON vs. WT-HO2 vs. Tg-CON vs. Tg-HO2	WT-CON vs WT-HO2	ns
							WT-CON vs Tg-CON	p = 0.0615
				HO2	F (1, 17) = 2.567, p = 0.1275		WT-CON vs Tg-HO2	ns
							WT-HO2 vs Tg-CON	p = 0.0312
				Genotype X HO2	F (1, 17) = 1.959, p = 0.1796		WT-HO2 vs Tg-HO2	ns
							Tg-CON vs Tg-HO2	p = 0.2137
Supplementary Fig. 2i	WT-CON (6), WT-HO2 (5), Tg-CON (5), Tg-HO2 (5)	Two-way ANOVA, Bonferroni post-hoc test	Ki-67	Genotype	F (1, 17) = 50.49, p < 0.0001	WT-CON vs. WT-HO2 vs. Tg-CON vs. Tg-HO2	WT-CON vs WT-HO2	ns
							WT-CON vs Tg-CON	p < 0.0001
				HO2	F (1, 17) = 7.264, p = 0.0153		WT-CON vs Tg-HO2	p = 0.0323
							WT-HO2 vs Tg-CON	p < 0.0001
				Genotype X HO2	F (1, 23) = 3.842, p = 0.0666		WT-HO2 vs Tg-HO2	p = 0.0144
							Tg-CON vs Tg-HO2	p = 0.0300
Supplementary Fig. 3c	WT-CON (7), WT-HO2 (14), Tg-CON (8), Tg-HO2 (7)	Two-way ANOVA, Bonferroni post-hoc test	DHE	Genotype	F (1, 32) = 12.08, p = 0.0015	WT-CON vs. WT-HO2 vs. Tg-CON vs. Tg-HO2	WT-CON vs WT-HO2	ns
							WT-CON vs Tg-CON	p = 0.0126
				HO2	F (1, 32) = 1.704, p = 0.2011		WT-CON vs Tg-HO2	ns
							WT-HO2 vs Tg-CON	p = 0.0043
				Genotype X HO2	F (1, 32) = 2.295, p = 0.1396		WT-HO2 vs Tg-HO2	p = 0.9069
							Tg-CON vs Tg-HO2	p = 0.4054
Supplementary Fig. 3f	WT-CON (9), WT-HO2 (7), Tg-CON (7), Tg-HO2 (10)	Two-way ANOVA, Bonferroni post-hoc test	HNE	Genotype	F (1, 29) = 11.68, p = 0.0019	WT-CON vs. WT-HO2 vs. Tg-CON vs. Tg-HO2	WT-CON vs WT-HO2	ns
							WT-CON vs Tg-CON	p = 0.0018
				HO2	F (1, 29) = 2.337, p = 0.1372		WT-CON vs Tg-HO2	p = 0.9494
							WT-HO2 vs Tg-CON	p = 0.0170
				Genotype X HO2	F (1, 29) = 6.003, p = 0.0203		WT-HO2 vs Tg-HO2	ns
							Tg-CON vs Tg-HO2	p = 0.0478
Supplementary Fig. 3g	WT-CON (6), 4 repeats WT-HO2 (6), 4 repeats Tg-CON (6), 4 repeats Tg-HO2 (6), 4 repeats	Two-way ANOVA, Bonferroni post-hoc test	MDA (Parietal cortex)	Genotype	F (1, 12) = 18.01, p = 0.0011	WT-CON vs. WT-HO2 vs. Tg-CON vs. Tg-HO2	WT-CON vs WT-HO2	ns
							WT-CON vs Tg-CON	p = 0.0226
				HO2	F (1, 12) = 1.953, p = 0.1875		WT-CON vs Tg-HO2	p = 0.4032
							WT-HO2 vs Tg-CON	p = 0.0108
				Genotype X HO2	F (1, 12) = 0.6761, p = 0.4270		WT-HO2 vs Tg-HO2	p = 0.1942
							Tg-CON vs Tg-HO2	p = 0.8547
Supplementary Fig. 3h	WT-CON (4), 4 repeats WT-HO2 (4), 4 repeats Tg-CON (4), 4 repeats Tg-HO2 (4), 4 repeats	Two-way ANOVA, Bonferroni post-hoc test	MDA (Hippocampus)	Genotype	F (1, 12) = 31.08, p = 0.0001	WT-CON vs. WT-HO2 vs. Tg-CON vs. Tg-HO2	WT-CON vs WT-HO2	ns
							WT-CON vs Tg-CON	p = 0.0002
				HO2	F (1, 12) = 5.112, p = 0.0431		WT-CON vs Tg-HO2	p = 0.2230
							WT-HO2 vs Tg-CON	p = 0.0008
				Genotype X HO2	F (1, 12) = 11.13, p = 0.0059		WT-HO2 vs Tg-HO2	p = 0.8364
							Tg-CON vs Tg-HO2	p = 0.8547
Supplementary Fig. 3i	WT-CON (8), 4-8 repeats WT-HO2 (8), 4-8 repeats Tg-CON (8), 4-8 repeats Tg-HO2 (8), 4-8 repeats	Two-way ANOVA, Bonferroni post-hoc test	gp91	Genotype	F (1, 27) = 51.12, p < 0.0001	WT-CON vs. WT-HO2 vs. Tg-CON vs. Tg-HO2	WT-CON vs WT-HO2	p = 0.3661
							WT-CON vs Tg-CON	p < 0.0001
				HO2	F (1, 27) = 8.173, p = 0.0081		WT-CON vs Tg-HO2	p = 0.0359
							WT-HO2 vs Tg-CON	p < 0.0001
				Genotype X HO2	F (1, 27) = 0.02025, p = 0.8879		WT-HO2 vs Tg-HO2	p = 0.0003
							Tg-CON vs Tg-HO2	p = 0.2790
			p22phox	Genotype	F (1, 12) = 91.16, p < 0.0001	WT-CON vs. WT-HO2 vs. Tg-CON vs. Tg-HO2	WT-CON vs WT-HO2	ns
							WT-CON vs Tg-CON	p < 0.0001
				HO2	F (1, 12) = 31.30, p = 0.0001		WT-CON vs Tg-HO2	p = 0.0971
							WT-HO2 vs Tg-CON	p < 0.0001
				Genotype X HO2	F (1, 12) = 15.51, p = 0.0020		WT-HO2 vs Tg-HO2	p = 0.0112
							Tg-CON vs Tg-HO2	p = 0.0001
			p47phox	Genotype	F (1, 26) = 38.54, p < 0.0001	WT-CON vs. WT-HO2 vs. Tg-CON vs. Tg-HO2	WT-CON vs WT-HO2	ns
							WT-CON vs Tg-CON	p < 0.0001
				HO2	F (1, 26) = 4.404, p = 0.0457		WT-CON vs Tg-HO2	p = 0.0570
							WT-HO2 vs Tg-CON	p < 0.0001
				Genotype X HO2	F (1, 26) = 7.054, p = 0.0133		WT-HO2 vs Tg-HO2	p = 0.1367
							Tg-CON vs Tg-HO2	p = 0.0196
			p67phox	Genotype	F (1, 12) = 0.08988 , p = 0.7695	WT-CON vs. WT-HO2 vs. Tg-CON vs. Tg-HO2	WT-CON vs WT-HO2	p = 0.0368
							WT-CON vs Tg-CON	p = 0.0680
				HO2	F (1, 12) = 0.02851 , p = 0.8687		WT-CON vs Tg-HO2	ns
							WT-HO2 vs Tg-CON	ns
				Genotype X HO2	F (1, 12) = 20.47 , p = 0.0007		WT-HO2 vs Tg-HO2	p = 0.0310
							Tg-CON vs Tg-HO2	p = 0.0573
			p40phox	Genotype	F (1, 26) = 10.11, p = 0.0038	WT-CON vs. WT-HO2 vs. Tg-CON vs. Tg-HO2	WT-CON vs WT-HO2	ns
							WT-CON vs Tg-CON	p = 0.0027
				HO2	F (1, 26) = 3.971, p = 0.0569		WT-CON vs Tg-HO2	ns
							WT-HO2 vs Tg-CON	p = 0.0096
				Genotype X HO2	F (1, 26) = 7.393, p = 0.0115		WT-HO2 vs Tg-HO2	ns
							Tg-CON vs Tg-HO2	p = 0.0211
Supplementary Fig. 3j	WT-CON (8), 4 repeats WT-HO2 (8), 4 repeats Tg-CON (8), 4 repeats Tg-HO2 (8), 4 repeats	Two-way ANOVA, Bonferroni post-hoc test	Cox-1	Genotype	F (1, 12) = 6.319, p = 0.0272	WT-CON vs. WT-HO2 vs. Tg-CON vs. Tg-HO2	WT-CON vs WT-HO2	ns
							WT-CON vs Tg-CON	p = 0.0421
				HO2	F (1, 12) = 2.753, p = 0.1230		WT-CON vs Tg-HO2	ns
							WT-HO2 vs Tg-CON	p = 0.0728
				Genotype X HO2	F (1, 12) = 4.310, p = 0.0600		WT-HO2 vs Tg-HO2	ns
							Tg-CON vs Tg-HO2	p = 0.1292
			eNos	Genotype	F (1, 12) = 1.755, p = 0.2099	WT-CON vs. WT-HO2 vs. Tg-CON vs. Tg-HO2	WT-CON vs WT-HO2	p = 0.1112
							WT-CON vs Tg-CON	ns
				HO2	F (1, 12) = 20.88, p = 0.0006		WT-CON vs Tg-HO2	p = 0.2437
							WT-HO2 vs Tg-CON	p = 0.0078
				Genotype X HO2	F (1, 12) = 0.5182, p = 0.4854		WT-HO2 vs Tg-HO2	ns
							Tg-CON vs Tg-HO2	p = 0.0169
			nNos	Genotype	F (1, 12) = 8.143 , p = 0.0145	WT-CON vs. WT-HO2 vs. Tg-CON vs. Tg-HO2	WT-CON vs WT-HO2	p = 0.1578
							WT-CON vs Tg-CON	p = 0.1542
				HO2	F (1, 12) = 18.72 , p = 0.0010		WT-CON vs Tg-HO2	ns
							WT-HO2 vs Tg-CON	p = 0.0016
				Genotype X HO2	F (1, 12) = 0.5557 , p = 0.4704		WT-HO2 vs Tg-HO2	p = 0.9710
							Tg-CON vs Tg-HO2	p = 0.0224
			Ho-1	Genotype	F (1, 12) = 9.133, p = 0.0106	WT-CON vs. WT-HO2 vs. Tg-CON vs. Tg-HO2	WT-CON vs WT-HO2	ns
							WT-CON vs Tg-CON	p = 0.2929
				HO2	F (1, 12) = 2.513, p = 0.1389		WT-CON vs Tg-HO2	ns
							WT-HO2 vs Tg-CON	p = 0.0411
				Genotype X HO2	F (1, 12) = 0.0061, p = 0.9390		WT-HO2 vs Tg-HO2	p = 0.3567
							Tg-CON vs Tg-HO2	ns
			Maoa	Genotype	F (1, 12) = 10.28, p = 0.0075	WT-CON vs. WT-HO2 vs. Tg-CON vs. Tg-HO2	WT-CON vs WT-HO2	ns
							WT-CON vs Tg-CON	ns
				HO2	F (1, 12) = 0.6441, p = 0.4378		WT-CON vs Tg-HO2	p = 0.0902
							WT-HO2 vs Tg-CON	p = 0.6891
				Genotype X HO2	F (1, 12) = 4.972, p = 0.0456		WT-HO2 vs Tg-HO2	p = 0.0140
							Tg-CON vs Tg-HO2	p = 0.3191
Supplementary Fig. 3k	WT-CON (8), 4 repeats WT-HO2 (8), 4 repeats Tg-CON (8), 8 repeats Tg-HO2 (8), 4 repeats	Two-way ANOVA, Bonferroni post-hoc test	Sod1	Genotype	F (1, 12) = 25.35, p = 0.0003	WT-CON vs. WT-HO2 vs. Tg-CON vs. Tg-HO2	WT-CON vs WT-HO2	ns
							WT-CON vs Tg-CON	p = 0.0102
				HO2	F (1, 12) = 4.819, p = 0.0485		WT-CON vs Tg-HO2	p = 0.4063
							WT-HO2 vs Tg-CON	p = 0.0015
				Genotype X HO2	F (1, 12) = 0.4260, p = 0.5263		WT-HO2 vs Tg-HO2	p = 0.0553
							Tg-CON vs Tg-HO2	p = 0.4020
			Sod2	Genotype	F (1, 12) = 30.10, p = 0.0001	WT-CON vs. WT-HO2 vs. Tg-CON vs. Tg-HO2	WT-CON vs WT-HO2	p = 0.0475
							WT-CON vs Tg-CON	p = 0.0001
				HO2	F (1, 12) = 0.07616, p = 0.7873		WT-CON vs Tg-HO2	p = 0.0092
							WT-HO2 vs Tg-CON	p = 0.0187
				Genotype X HO2	F (1, 12) = 17.82, p = 0.0012		WT-HO2 vs Tg-HO2	ns
							Tg-CON vs Tg-HO2	p = 0.0981
			Trx2	Genotype	F (1, 12) = 0.1274, p = 0.7274	WT-CON vs. WT-HO2 vs. Tg-CON vs. Tg-HO2	WT-CON vs WT-HO2	ns
							WT-CON vs Tg-CON	ns
				HO2	F (1, 12) = 0.0050, p = 0.9449		WT-CON vs Tg-HO2	ns
							WT-HO2 vs Tg-CON	ns
				Genotype X HO2	F (1, 12) = 0.2562, p = 0.6219		WT-HO2 vs Tg-HO2	ns
							Tg-CON vs Tg-HO2	ns
			Prx3	Genotype	F (1, 12) = 2.017 , p = 0.1810	WT-CON vs. WT-HO2 vs. Tg-CON vs. Tg-HO2	WT-CON vs WT-HO2	p = 0.6256
							WT-CON vs Tg-CON	p = 0.4980
				HO2	F (1, 12) = 13.98 , p = 0.0028		WT-CON vs Tg-HO2	p = 0.7617
							WT-HO2 vs Tg-CON	p = 0.0200
				Genotype X HO2	F (1, 12) = 1.572 , p = 0.2338		WT-HO2 vs Tg-HO2	ns
							Tg-CON vs Tg-HO2	p = 0.0248
			Gpx1	Genotype	F (1, 12) = 3.805, p = 0.0748	WT-CON vs. WT-HO2 vs. Tg-CON vs. Tg-HO2	WT-CON vs WT-HO2	ns
							WT-CON vs Tg-CON	ns
				HO2	F (1, 12) = 0.1197, p = 0.7353		WT-CON vs Tg-HO2	p = 0.7821
							WT-HO2 vs Tg-CON	ns
				Genotype X HO2	F (1, 12) = 0.01635, p = 0.9004		WT-HO2 vs Tg-HO2	ns
							Tg-CON vs Tg-HO2	ns
Supplementary Fig. 4c	WT-CON (6), 4 repeats WT-HO2 (8), 4 repeats Tg-CON (8), 4 repeats Tg-HO2 (8), 5 repeats	Two-way ANOVA, Bonferroni post-hoc test	MeCP2	Genotype	F (1, 13) = 5.323, p = 0.3444	WT-CON vs. WT-HO2 vs. Tg-CON vs. Tg-HO2	WT-CON vs WT-HO2	ns
							WT-CON vs Tg-CON	p = 0.0399
				HO2	F (1, 13) = 5.546, p = 0.3588		WT-CON vs Tg-HO2	ns
							WT-HO2 vs Tg-CON	p = 0.0174
				Genotype X HO2	F (1, 13) = 1.255, p = 0.08117		WT-HO2 vs Tg-HO2	ns
							Tg-CON vs Tg-HO2	p = 0.0365
Supplementary Fig. 5a	siCON (6), siMeCP2 (6)	Student t-test	Mecp2	siRNA		siCON vs.siMeCP2		p < 0.0001
Supplementary Fig. 5b	siCON (6), siMeCP2 (6)	Student t-test	Bdnf1	siRNA		siCON vs.siMeCP2		p = 0.0383
			Bdnf4	siRNA		siCON vs.siMeCP2		p = 0.0288
			Nt3	siRNA		siCON vs.siMeCP2		p = 0.0274
			Nt4/5	siRNA		siCON vs.siMeCP2		p = 0.0445
			Creb1	siRNA		siCON vs.siMeCP2		p = 0.0024
Supplementary Fig. 5d	CON (8), PFD 10% (9), PFD 20% (9)	One-way ANOVA, Newman-Keuls post-hoc test	Mecp2	Treatment	F (3, 23) = 8.107, p = 0.0147	CON vs. PFD 10% vs PFD 20%	CON vs PFD 10%	p < 0.05
							CON vs PFD 20%	p < 0.01
							PFD 10% vs PFD 20%	ns
Supplementary Fig. 5f	CON (3-4), PFD+siCON (3-4), PFD+siMeCP2 (4)	One-way ANOVA, Newman-Keuls post-hoc test	Mecp2	Treatment	F (2, 9) = 61.79, p < 0.0001	CON vs. PFD+siCON vs PFD+siMeCP2	CON vs PFD+siCON	p < 0.001
							CON vs PFD+siMeCP2	p < 0.01
							PFD+siCON vs PFD+siMeCP2	p < 0.0001
			Bdnf1	Treatment	F (2, 8) = 4.653, p = 0.0457	CON vs. PFD+siCON vs PFD+siMeCP2	CON vs PFD+siCON	ns
							CON vs PFD+siMeCP2	ns
							PFD+siCON vs PFD+siMeCP2	p < 0.05
			Bdnf4	Treatment	F (2, 9) = 22.01, p = 0.0003	CON vs. PFD+siCON vs PFD+siMeCP2	CON vs PFD+siCON	p < 0.001
							CON vs PFD+siMeCP2	ns
							PFD+siCON vs PFD+siMeCP2	p < 0.001
			Nt3	Treatment	F (2, 7) = 8.335, p = 0.0141	CON vs. PFD+siCON vs PFD+siMeCP2	CON vs PFD+siCON	ns
							CON vs PFD+siMeCP2	p < 0.05
							PFD+siCON vs PFD+siMeCP2	p < 0.05
			Nt4/5	Treatment	F (2, 9) = 48.70, p < 0.0001	CON vs. PFD+siCON vs PFD+siMeCP2	CON vs PFD+siCON	p < 0.0001
							CON vs PFD+siMeCP2	ns
							PFD+siCON vs PFD+siMeCP2	p < 0.0001
Supplementary Fig. 5h	siCON (7), siCreb1 (7)	Student t-test	Creb1	siRNA		siCON vs.siCreb1		p < 0.0001
Supplementary Fig. 5i	siCON (6), siCreb1 (6)	Student t-test	Bdnf1	siRNA		siCON vs.siCreb1		p < 0.0001
			Bdnf4	siRNA		siCON vs.siCreb1		p = 0.0085
			Nt3	siRNA		siCON vs.siCreb1		p = 0.0151
			Nt4/5	siRNA		siCON vs.siCreb1		p < 0.0001
			Mecp2	siRNA		siCON vs.siCreb1		p < 0.0001
Supplementary Fig. 5k	CON (6), PFD+siCON (6), PFD+siCreb1 (6)	One-way ANOVA, Newman-Keuls post-hoc test	Creb1	Treatment	F (2, 15) = 26.44, p < 0.0001	CON vs. PFD+siCON vs PFD+siCreb1	CON vs PFD+siCON	ns
							CON vs PFD+siCreb1	p < 0.0001
							PFD+siCON vs PFD+siCreb1	p < 0.0001
			Mecp2	Treatment	F (2, 15) = 4.598, p = 0.0277	CON vs. PFD+siCON vs PFD+siCreb1	CON vs PFD+siCON	p < 0.05
							CON vs PFD+siCreb1	ns
							PFD+siCON vs PFD+siCreb1	p < 0.05
			Bdnf1	Treatment	F (2, 15) = 16.73, p = 0.0002	CON vs. PFD+siCON vs PFD+siCreb1	CON vs PFD+siCON	ns
							CON vs PFD+siCreb1	p < 0.001
							PFD+siCON vs PFD+siCreb1	p < 0.001
			Bdnf4	Treatment	F (2, 15) = 10.30, p = 0.0015	CON vs. PFD+siCON vs PFD+siCreb1	CON vs PFD+siCON	p < 0.001
							CON vs PFD+siCreb1	ns
							PFD+siCON vs PFD+siCreb1	p < 0.001
			Nt3	Treatment	F (2, 15) = 49.64, p < 0.0001	CON vs. PFD+siCON vs PFD+siCreb1	CON vs PFD+siCON	p < 0.0001
							CON vs PFD+siCreb1	p < 0.01
							PFD+siCON vs PFD+siCreb1	p < 0.0001
			Nt4/5	Treatment	F (2, 15) = 7.599, p = 0.0053	CON vs. PFD+siCON vs PFD+siCreb1	CON vs PFD+siCON	p < 0.05
							CON vs PFD+siCreb1	ns
							PFD+siCON vs PFD+siCreb1	p < 0.001
Supplementary Fig. 5m	CON (5-6), PFD 20% (7-9)	Student t-test	pCREB	Treatment		CON vs.PFD 20%		p = 0.0316
			MeCP2	Treatment		CON vs.PFD 20%		p = 0.0464
			Merge	Treatment		CON vs.PFD 20%		p = 0.0075
Supplementary Fig.5o	CON (6), PFD 20% (6)	Student t-test	Bdnf1	Treatment		CON vs.PFD 20%		p = 0.9208
			Bdnf4	Treatment		CON vs.PFD 20%		p = 0.0002
			Nt3	Treatment		CON vs.PFD 20%		p = 0.0025
			Nt4/5	Treatment		CON vs.PFD 20%		p = 0.0176
			Arc	Treatment		CON vs.PFD 20%		p = 0.0099
Supplementary Fig. 5p	CON (6), PFD 20% (6)	Student t-test	Bdnf1	Treatment		CON vs.PFD 20%		p = 0.0157
			Bdnf4	Treatment		CON vs.PFD 20%		p = 0.0060
			Nt3	Treatment		CON vs.PFD 20%		p = 0.0044
			Nt4/5	Treatment		CON vs.PFD 20%		p = 0.0198
			Arc	Treatment		CON vs.PFD 20%		p = 0.0313
Supplementary Fig. 6b	WT-CON (7), WT-mHO2 (4), Tg-CON (4), Tg-mHO2 (5)	Two-way repeated measures ANOVA, Bonferroni post-hoc test	WT and Tg Repeated learning	Genotype	F (1, 18) = 35.57, p < 0.0001	WT-CON vs. Tg-CON	1 day	ns
							2 day	p = 0.0062
							3 day	p < 0.0001
							4 day	p = 0.0019
							5 day	p < 0.0001
				Time	F (4, 72) = 45.15, p < 0.0001	WT-CON	1 day vs 2 day	p < 0.0001
							1 day vs 3 day	p < 0.0001
							1 day vs 4 day	p < 0.0001
							1 day vs 5 day	p < 0.0001
							2 day vs 3 day	p = 0.0376
							2 day vs 4 day	p = 0.0066
							2 day vs 5 day	p < 0.0001
							3 day vs 4 day	ns
							3 day vs 5 day	p = 0.3875
							4 day vs 5 day	ns
						Tg-CON	1 day vs 2 day	ns
							1 day vs 3 day	p = 0.1678
							1 day vs 4 day	p = 0.0026
							1 day vs 5 day	p = 0.0014
							2 day vs 3 day	ns
							2 day vs 4 day	p = 0.1924
							2 day vs 5 day	p = 0.1142
							3 day vs 4 day	ns
							3 day vs 5 day	p = 0.8840
							4 day vs 5 day	ns
				Genotype X Time	F (4, 72) = 4.155, p = 0.0044
		Two-way repeated measures ANOVA, Bonferroni post-hoc test	WT-CON and WT-mHO2, Repeated learning	mHO2	F (1, 9) = 1.921, p = 0.1991	WT-CON vs. WT-mHO2	1 day	ns
							2 day	ns
							3 day	p = 0.9961
							4 day	ns
							5 day	ns
				Time	F (4, 36) = 57.99, p < 0.0001	WT-CON	1 day vs 2 day	p < 0.0001
							1 day vs 3 day	p < 0.0001
							1 day vs 4 day	p < 0.0001
							1 day vs 5 day	p < 0.0001
							2 day vs 3 day	p = 0.0160
							2 day vs 4 day	p = 0.0022
							2 day vs 5 day	p < 0.0001
							3 day vs 4 day	ns
							3 day vs 5 day	p = 0.2364
							4 day vs 5 day	ns
						WT-mHO2	1 day vs 2 day	p = 0.0005
							1 day vs 3 day	p < 0.0001
							1 day vs 4 day	p < 0.0001
							1 day vs 5 day	p < 0.0001
							2 day vs 3 day	ns
							2 day vs 4 day	p = 0.3235
							2 day vs 5 day	p = 0.0295
							3 day vs 4 day	ns
							3 day vs 5 day	p = 0.2091
							4 day vs 5 day	ns
				mHO2 X Time	F (4, 36) = 1.069, p = 0.3861
		Two-way repeated measures ANOVA, Bonferroni post-hoc test	Tg-CON and Tg-mHO2, Repeated learning	mHO2	F (1, 7) = 0.7176, p = 0.4249	Tg-CON vs Tg-mHO2	1 day	ns
							2 day	p = 0.4450
							3 day	p = 0.0092
							4 day	p = 0.0044
							5 day	p = 0.2231
				Time	F (4, 28) = 11.67, p < 0.0001	Tg-CON	1 day vs 2 day	ns
							1 day vs 3 day	p = 0.4217
							1 day vs 4 day	p = 0.0183
							1 day vs 5 day	p = 0.0114
							2 day vs 3 day	ns
							2 day vs 4 day	p = 0.4675
							2 day vs 5 day	p = 0.3158
							3 day vs 4 day	ns
							3 day vs 5 day	ns
							4 day vs 5 day	ns
						Tg-mHO2	1 day vs 2 day	p = 0.2602
							1 day vs 3 day	p = 0.1051
							1 day vs 4 day	p = 0.0008
							1 day vs 5 day	p = 0.0005
							2 day vs 3 day	ns
							2 day vs 4 day	p = 0.3080
							2 day vs 5 day	p = 0.2303
							3 day vs 4 day	p = 0.7018
							3 day vs 5 day	p = 0.5380
							4 day vs 5 day	ns
				mHO2 X Time	F (4, 28) = 0.1082, p = 0.9787
Supplementary Fig. 6c	WT-CON (5), WT-mHO2 (4), Tg-CON (4), Tg-mHO2 (6)	Two-way ANOVA, Bonferroni post-hoc test	WT and Tg, Center vs. periphery	Genotype	F (1, 14) = 0.0, p = ns	WT-CON vs. Tg-CON	Center:WT-CON vs. Center:Tg-CON	p = 0.0558
							Center:WT-CON vs. Periphery:WT-CON	p = 0.0157
				Region	F (1, 14) = 0.3705, p = 0.5525		Center:WT-CON vs. Periphery:Tg-CON	ns
							Center:Tg-CON vs. Periphery:WT-CON	ns
				Genotype X Region	F (1, 14) = 18.16, p = 0.0008		Center:Tg-CON vs. Periphery:Tg-CON	p = 0.1680
							Periphery:WT-CON vs. Periphery:Tg-CON	p = 0.0558
		Two-way ANOVA, Bonferroni post-hoc test	WT, Center vs. periphery	mHO2	F (1, 14) = 0.0, p = ns	WT-CON vs. WT-mHO2	Center:WT-CON vs. Center:WT-mHO2	ns
							Center:WT-CON vs. Periphery:WT-CON	p = 0.0015
				Region	F (1, 14) = 46.77, p < 0.0001		Center:WT-CON vs. Periphery:WT-mHO2	p = 0.0016
							Center:WT-mHO2 vs. Periphery:WT-CON	p = 0.0016
				Genotype X Region	F (1, 14) = 0.1314, p = 0.7224		Center:WT-mHO2vs. Periphery:WT-mHO2	p = 0.0016
							Periphery:WT-CON vs. Periphery:WT-mHO2	ns
		Two-way ANOVA, Bonferroni post-hoc test	Tg, Center vs. periphery	mHO2	F (1, 16) = -5.0843-015, p = ns	Tg-CON vs Tg-mHO2	Center:Tg-CON vs. Center:Tg-mHO2	ns
							Center:Tg-CON vs. Periphery:Tg-CON	ns
				Region	F (1, 16) = 0.02584, p = 0.8743		Center:Tg-CON vs. Periphery:Tg-mHO2	ns
							Center:Tg-mHO2 vs. Periphery:Tg-CON	ns
				Genotype X Region	F (1, 16) = 2.064, p = 0.1700		Center:Tg-mHO2 vs. Periphery:Tg-mHO2	ns
							Periphery:Tg-CON vs. Periphery:Tg-mHO2	ns
Supplementary Fig. 6d	WT-CON (5), WT-mHO2 (4), Tg-CON (4), Tg-mHO2 (5)	Two-way ANOVA, Bonferroni post-hoc test	Target quadrant	Genotype	F (1, 16) = 12.20, p = 0.0030	WT-CON vs. WT-mHO2 vs. Tg-CON vs. Tg-mHO2	WT-CON vs WT-mHO2	ns
							WT-CON vs Tg-CON	p = 0.0236
				mHO2	F (1, 16) = 0.4558, p = 0.5092		WT-CON vs Tg-mHO2	p = 0.2524
							WT-mHO2 vs Tg-CON	p = 0.0935
				Genotype X mHO2	F (1, 16) = 1.213, p = 0.2871		WT-mHO2 vs Tg-mHO2	p = 0.7270
							Tg-CON vs Tg-mHO2	ns
		Two-way ANOVA, Bonferroni post-hoc test	Adjacent quadrant /left	Genotype	F (1, 16) = 0.06210, p = 0.8064	WT-CON vs. WT-mHO2 vs. Tg-CON vs. Tg-mHO2	WT-CON vs WT-mHO2	ns
							WT-CON vs Tg-CON	ns
				mHO2	F (1, 16) = 0.002801, p = 0.9584		WT-CON vs Tg-mHO2	ns
							WT-mHO2 vs Tg-CON	ns
				Genotype X mHO2	F (1, 16) = 1.816, p = 0.1965		WT-mHO2 vs Tg-mHO2	ns
							Tg-CON vs Tg-mHO2	ns
		Two-way ANOVA, Bonferroni post-hoc test	Adjacent quadrant /right	Genotype	F (1, 16) = 3.506, p = 0.0795	WT-CON vs. WT-mHO2 vs. Tg-CON vs. Tg-mHO2	WT-CON vs WT-mHO2	p = 0.1078
							WT-CON vs Tg-CON	p = 0.0531
				mHO2	F (1, 16) = 1.970, p = 0.1796		WT-CON vs Tg-mHO2	p = 0.1238
							WT-mHO2 vs Tg-CON	ns
				Genotype X mHO2	F (1, 16) = 4.823, p = 0.0432		WT-mHO2 vs Tg-mHO2	ns
							Tg-CON vs Tg-mHO2	ns
		Two-way ANOVA, Bonferroni post-hoc test	Opposite quadrant	Genotype	F (1, 16) = 22.09, p = 0.0002	WT-CON vs. WT-mHO2 vs. Tg-CON vs. Tg-mHO2	WT-CON vs WT-mHO2	ns
							WT-CON vs Tg-CON	p = 0.0215
				mHO2	F (1, 16) = 1.333, p = 0.2651		WT-CON vs Tg-mHO2	p = 0.0804
							WT-mHO2 vs Tg-CON	p = 0.0094
				Genotype X mHO2	F (1, 16) = 0.001944, p = 0.9654		WT-mHO2 vs Tg-mHO2	p = 0.0604
							Tg-CON vs Tg-mHO2	ns
Supplementary Fig. 6e	WT-CON (7), WT-mHO2 (4), Tg-CON (4), Tg-mHO2 (5)	Two-way ANOVA, Bonferroni post-hoc test	Latency to target	Genotype	F (1, 16) = 0.3463, p = 0.5644	WT-CON vs. WT-mHO2 vs. Tg-CON vs. Tg-mHO2	WT-CON vs WT-mHO2	ns
							WT-CON vs Tg-CON	ns
				mHO2	F (1, 16) = 2.517, p = 0.1322		WT-CON vs Tg-mHO2	p = 0.6451
							WT-mHO2 vs Tg-CON	ns
				Genotype X mHO2	F (1, 16) = 0.3676, p = 0.5528		WT-mHO2 vs Tg-mHO2	ns
							Tg-CON vs Tg-mHO2	p = 0.9178
Supplementary Fig. 6f	WT-CON (7), WT-mHO2 (4), Tg-CON (4), Tg-mHO2 (5)	Two-way ANOVA, Bonferroni post-hoc test	Swimming speed	Genotype	F (1, 16) = 0.1488, p = 0.7048	WT-CON vs. WT-HO2 vs. Tg-CON vs. Tg-HO2	WT-CON vs WT-mHO2	ns
							WT-CON vs Tg-CON	ns
				mHO2	F (1, 16) = 0.3269, p = 0.5755		WT-CON vs Tg-mHO2	ns
							WT-mHO2 vs Tg-CON	ns
				Genotype X mHO2	F (1, 16) = 0.1344, p = 0.7188		WT-mHO2 vs Tg-mHO2	ns
							Tg-CON vs Tg-mHO2	ns
Supplementary Fig. 6g	WT-CON (5), WT-mHO2 (4), Tg-CON (4), Tg-mHO2 (5)	Two-way ANOVA, Bonferroni post-hoc test	WT and Tg, Familiarization	Genotype	F (1, 14) = 1.074, p = 0.3176	WT-CON vs Tg-CON	WT-CON:A vs. WT-CON:A'	ns
							WT-CON:A vs. Tg-CON:A	ns
				Object	F (1, 14) = 1.096, p = 0.3129		WT-CON:A vs. Tg-CON:A'	p = 0.9770
							WT-CON:A' vs. Tg-CON:A	ns
				Genotype X Object	F (1, 14) = 0.3504, p = 0.5633		WT-CON:A' vs. Tg-CON:A'	ns
							Tg-CON:A vs. Tg-CON:A'	ns
		Two-way ANOVA, Bonferroni post-hoc test	WT, Familiarization	mHO2	F (1, 14) = 1.273, p = 0.2782	WT-CON vs WT-HO2	WT-CON:A vs. WT-CON:A'	ns
							WT-CON:A vs. WT-mHO2:A	ns
				Object	F (1, 14) = 0.01206, p = 0.9141		WT-CON:A vs. WT-mHO2:A'	ns
							WT-CON:A' vs. WT-mHO2:A	ns
				mHO2 X Object	F (1, 14) = 0.02961, p = 0.8658		WT-CON:A' vs. WT-mHO2:A'	ns
							WT-mHO2:A vs. WT-mHO2:A'	ns
		Two-way ANOVA, Bonferroni post-hoc test	Tg, Familiarization	mHO2	F (1, 14) = 0.004538, p = 0.9472	Tg-CON vs Tg-HO2	Tg-CON:A vs. Tg-CON:A'	ns
							Tg-CON:A vs. Tg-mHO2:A	ns
				Object	F (1, 14) = 0.1086, p = 0.7466		Tg-CON:A vs. Tg-mHO2:A'	ns
							Tg-CON:A' vs. Tg-mHO2:A	ns
				mHO2 X Object	F (1, 14) = 0.05196, p = 0.8230		Tg-CON:A' vs. Tg-mHO2:A'	ns
							Tg-mHO2:A vs. Tg-mHO2:A'	ns
Supplementary Fig. 6h	WT-CON (5), WT-mHO2 (4), Tg-CON (4), Tg-mHO2 (5)	Two-way ANOVA, Bonferroni post-hoc test	WT and Tg, Novel object (2h)	Genotype	F (1, 14) = 0.1391, p = 0.7148	WT-CON vs Tg-CON	WT-CON:A vs. WT-CON:B	p = 0.0974
							WT-CON:A vs. Tg-CON:A	ns
				Object	F (1, 14) = 5.600, p = 0.0329		WT-CON:A vs. Tg-CON:B	p = 0.4391
							WT-CON:B vs. Tg-CON:A	ns
				Genotype X Object	F (1, 14) = 1.626, p = 0.2230		WT-CON:B vs. Tg-CON:B	ns
							Tg-CON:A vs. Tg-CON:B	ns
		Two-way ANOVA, Bonferroni post-hoc test	WT, Novel object (2h)	mHO2	F (1, 14) = 0.02198, p = 0.8843	WT-CON vs WT-HO2	WT-CON:A vs. WT-CON:B	p = 0.0251
							WT-CON:A vs. WT-mHO2:A	ns
				Object	F (1, 14) = 34.32, p < 0.0001		WT-CON:A vs. WT-mHO2:B	p = 0.0073
							WT-CON:B vs. WT-mHO2:A	p = 0.0049
				mHO2 X Object	F (1, 14) = 1.706, p = 0.2125		WT-CON:B vs. WT-mHO2:B	ns
							WT-mHO2:A vs. WT-mHO2:B	p = 0.0017
		Two-way ANOVA, Bonferroni post-hoc test	Tg, Novel object (2h)	mHO2	F (1, 14) = 2.079, p = 0.1714	Tg-CON vs Tg-HO2	Tg-CON:A vs. Tg-CON:B	ns
							Tg-CON:A vs. Tg-mHO2:A	ns
				Object	F (1, 14) = 1.973, p = 0.1820		Tg-CON:A vs. Tg-mHO2:B	ns
							Tg-CON:B vs. Tg-mHO2:A	p = 0.3828
				mHO2 X Object	F (1, 14) = 0.006290, p = 0.9379		Tg-CON:B vs. Tg-mHO2:B	ns
							Tg-mHO2:A vs. Tg-mHO2:B	ns
Supplementary Fig. 6i	WT-CON (5), WT-mHO2 (4), Tg-CON (4), Tg-mHO2 (5)	Two-way ANOVA, Bonferroni post-hoc test	WT and Tg, Novel object (24h)	Genotype	F (1, 14) = 0.6587, p = 0.4306	WT-CON vs Tg-CON	WT-CON:A vs. WT-CON:C	p = 0.0285
							WT-CON:A vs. Tg-CON:A	p = 0.2127
				Object	F (1, 14) = 3.952, p = 0.0667		WT-CON:A vs. Tg-CON:C	p = 0.4066
							WT-CON:C vs. Tg-CON:A	ns
				Genotype X Object	F (1, 14) = 6.150, p = 0.0265		WT-CON:C vs. Tg-CON:C	ns
							Tg-CON:A vs. Tg-CON:C	ns
		Two-way ANOVA, Bonferroni post-hoc test	WT, Novel object (24h)	mHO2	F (1, 14) = 4.996, p = 0.0422	WT-CON vs WT-HO2	WT-CON:A vs. WT-CON:C	p < 0.0001
							WT-CON:A vs. WT-mHO2:A	p = 0.6825
				Object	F (1, 14) = 77.38, p < 0.0001		WT-CON:A vs. WT-mHO2:C	p = 0.0023
							WT-CON:C vs. WT-mHO2:A	p < 0.0001
				mHO2 X Object	F (1, 14) = 0.02269, p = 0.8824		WT-CON:C vs. WT-mHO2:C	p = 0.9757
							WT-mHO2:A vs. WT-mHO2:C	p = 0.0002
		Two-way ANOVA, Bonferroni post-hoc test	Tg, Novel object (24h)	mHO2	F (1, 14) = 7.099, p = 0.0185	Tg-CON vs Tg-HO2	Tg-CON:A vs. Tg-CON:C	ns
							Tg-CON:A vs. Tg-mHO2:A	p = 0.2963
				Object	F (1, 14) = 0.01892, p = 0.8925		Tg-CON:A vs. Tg-mHO2:C	p = 0.4053
							Tg-CON:C vs. Tg-mHO2:A	p = 0.5979
				mHO2 X Object	F (1, 14) = 0.1431, p = 0.7109		Tg-CON:C vs. Tg-mHO2:C	p = 0.7697
							Tg-mHO2:A vs. Tg-mHO2:C	ns
Supplementary Fig. 6j	WT-CON (8), WT-mHO2 (4), Tg-CON (5), Tg-mHO2 (5)	Two-way ANOVA, Bonferroni post-hoc test	Pre-shock	Genotype	F (1, 18) = 0.0001691, p = 0.9898	WT-CON vs. WT-mHO2 vs. Tg-CON vs. Tg-mHO2	WT:CON vs. WT:mHO2	ns
							WT:CON vs. Tg:CON	ns
				mHO2	F (1, 18) = 4.122, p = 0.0574		WT:CON vs. Tg:mHO2	p = 0.8206
							WT:mHO2 vs. Tg:CON	ns
				Genotype X HO2	F (1, 18) = 0.05220, p = 0.8519		WT:mHO2 vs. Tg:mHO2	ns
							Tg:CON vs. Tg:mHO2	p = 0.8002
		Two-way ANOVA, Bonferroni post-hoc test	Post-shock (24h)	Genotype	F (1, 18) = 19.90, p = 0.0003	WT-CON vs. WT-mHO2 vs. Tg-CON vs. Tg-mHO2	WT:CON vs. WT:mHO2	ns
							WT:CON vs. Tg:CON	p < 0.0001
				mHO2	F (1, 18) = 5.546, p = 0.0301		WT:CON vs. Tg:mHO2	p = 0.5993
							WT:mHO2 vs. Tg:CON	p = 0.0027
				Genotype X mHO2	F (1, 18) = 7.884, p = 0.0116		WT:mHO2 vs. Tg:mHO2	ns
							Tg:CON vs. Tg:mHO2	p = 0.0088
		Two-way ANOVA, Bonferroni post-hoc test	Post-shock (72h)	Genotype	F (1, 18) = 1.540, p = 0.2305	WT-CON vs. WT-mHO2 vs. Tg-CON vs. Tg-mHO2	WT:CON vs. WT:mHO2	ns
							WT:CON vs. Tg:CON	p = 0.4484
				HO2	F (1, 18) = 0.2622, p = 0.6149		WT:CON vs. Tg:mHO2	ns
							WT:mHO2 vs. Tg:CON	ns
				Genotype X mHO2	F (1, 18) = 1.461, p = 0.2423		WT:mHO2 vs. Tg:mHO2	ns
							Tg:CON vs. Tg:mHO2	ns
		Two-way ANOVA, Bonferroni post-hoc test	Post-shock (120h)	Genotype	F (1, 18) = 20.32, p = 0.0003	WT-CON vs. WT-mHO2 vs. Tg-CON vs. Tg-mHO2	WT:CON vs. WT:mHO2	ns
							WT:CON vs. Tg:CON	p = 0.0019
				mHO2	F (1, 18) = 2.716, p = 0.1167		WT:CON vs. Tg:mHO2	p = 0.2427
							WT:mHO2 vs. Tg:CON	p = 0.0046
				Genotype X mHO2	F (1, 18) = 1.523, p = 0.2331		WT:mHO2 vs. Tg:mHO2	p = 0.2733
							Tg:CON vs. Tg:mHO2	p = 0.3608
